# Supplementary material for: Rat models for arterial calcification associated with chronic kidney disease: a systematic review and meta-analysis
Source: BMC Cardiovasc Disord. 2026 Jan 27;26:82. doi: 10.1186/s12872-025-05471-4 (PMC12836979; doi:10.1186/s12872-025-05471-4)
Supplement: Supplementary file 1 — Supplementary Material 1. [file 12872_2025_5471_MOESM1_ESM.xlsx]

## Sheet: Suppl. Table 1_study overview
Number	ID	Author	Title	Year	Journal	Volume	Issue	Species	Strain	Sex	Country of institution approving Animal Experiment	Intervention type	If other intervention type: specification	Overall model term	Specific model description	Control for Calcification Model?	Other treatments appart from calcification model performed in calc model condition ?	Number of animals as in M&M (start of study)	if both sexes: n male	if both sexes: n female	Age (in weeks; at beginning of intervention)	Duration of model (in weeks)	Age (terminal, in weeks)	Weight at beginning (if longitudinal) in g	Weight (terminal) in g	Basic Diet: Name	Basic Diet: Composition	Basic Diet: Company	Basic Diet: Catalog number	Basic diet: phosphate conc	Basic diet: calc conc	Basic diet: protein conc (% of mass)	basic diet: Vitamin D conc (IU/g diet)	basic diet: Vitamin D - exact molecule	if model diet: name	if model diet: composition	if model diet: Company	if model diet: Catalog number	referred to as high phosphate diet?	Model diet: phosphate conc	Model diet: calc conc	Model diet: protein conc (% of mass)	If model diet: Vitamin D conc (IU/g diet)	If model diet: Vitamin D - exact molecule	Diet: Adenine Concentration	If model diet: period of main model diet	if injection:Adenine amount (/kg refers to rat body weight) (concentration of a single dose listed)	if injection: Adenine - timing, method	if injection: Adenine - - time from start (first adenine treatment) to sacrifice
1	Abu-Snieneh et al., 2024	Abu-Snieneh, A., Gurt, I., Abedat, S., Lotan, C., Glikson, M. and Shuvy, M.	Short-term therapy with R568 ameliorated secondary hyperparathyroidism but does not prevent aortic valve calcification in uremic rats	2024	Front Nephrol	4		rat	Sprague-Dawley	male only	Israel	Diet	Breeding+Age	Adenine + phosphate diet	Animals were randomly divided into four groups: six rats (control group) received regular diet and three groups received high-adenine (0.75%) phosphate-enriched (1.5%) diet (HAHP diet). Four rats received saline intraperitoneal (IP) injection (HAHP + saline); six rats received daily 10 mg/kg of R568 (calcimimetic) IP injection during the last three weeks of the study (HAHP + R568 week 4-6); six r…	regular diet	received saline intraperitoneal (IP) injection	4	"equally divided"	"equally divided"	8	6	14	250	not specified	regular diet	not specified	not specified	not specified	not specified		not specified	not specified	not specified	high-adenine phosphate-enriched diet (HAHP diet)	0.75% adenine, 1.5% phosphate	not specified	not specified	yes	0.015					0.0075	6
2	Adelnia et al., 2023	Adelnia, H., Moonshi, S. S., Wu, Y. O., Bulmer, A. C., McKinnon, R., Fastier-Wooller, J. W., Blakey, I. and Ta, H. T.	A Bioactive Disintegrable Polymer Nanoparticle for Synergistic Vascular Anticalcification	2023	ACS NANO	17	19	rat	Sprague-Dawley	male only	Australia	Diet	Breeding+Age	Adenine + phosphate diet	Vascular calcification was induced in 8 week old male Sprague−Dawley rats (initial weight of approximately 350 g) by feeding a diet containing adenine (0.75%), high levels of calcium (1.06%) and phosphate (0.92%), and a low level of protein (2.5%). The animals were fed for 4 weeks with this diet, followed by 2 weeks of feeding with a diet containing high calcium (1.06%) and phosphate (0.92%) only…	no treatment	1 mL of dPBS solution through lateral tail vein intravenous (IV) injections	8	"equally divided"	"equally divided"	8	6	14	455	355	not specified	not specified	not specified	not specified	not specified		not specified	not specified	not specified	high adenine, calcium and phosphate diet	adenine (0.75%), high levels of calcium (1.06%) and phosphate (0.92%), and a low level of protein (2.5%)	not specified	not specified	yes	0.0092	0.0106	0.025			0.0075	4
								rat	Sprague-Dawley	male only	Australia	Diet	Breeding+Age	Adenine + phosphate diet	Vascular calcification was induced in 8 week old male Sprague−Dawley rats (initial weight of approximately 350 g) by feeding a diet containing adenine (0.75%), high levels of calcium (1.06%) and phosphate (0.92%), and a low level of protein (2.5%). The animals were fed for 4 weeks with this diet, followed by 2 weeks of feeding with a diet containing high calcium (1.06%) and phosphate (0.92%) only…	no treatment	1 mL of dPBS solution through lateral tail vein intravenous (IV) injections	8	"equally divided"	"equally divided"	8	6	14	455	355	not specified	not specified	not specified	not specified	not specified		not specified	not specified	not specified	high calcium and phosphate diet	high levels of calcium (1.06%) and phosphate (0.92%) only	not specified	not specified	yes	0.0092	0.0106	not specified				2
3	Adijiang et al., 2008	Adijiang, A., Goto, S., Uramoto, S., Nishijima, F. and Niwa, T.	Indoxyl sulphate promotes aortic calcification with expression of osteoblast-specific proteins in hypertensive rats	2008	Nephrol Dial Transplant	23	6	rat	Dahl S rats	not specified	no approval statement	Diet + Genetic Alteration	in vivo intra-aortic perfusion	Dahl salt-sensitive rats with high-salt and phosphate intake + indoxyl sulfate	Dahl salt-sensitive rats (Dahl-Iwai S, n = 20) were fed powder rat chow (CE-2, Clea, Tokyo, Japan) for 1 week. Then, Dahl-Iwai S rats were fed the chow (CE-2) with a high-salt (2.0% NaCl) intake in water. At 7 weeks of age, Dahl-Iwai S rats spontaneously developed hypertension with systolic blood pressure (BP) more than 140 mmHg. Then the rats were divided into two groups: control rats and IS(ind…	Dahl salt-resistent rats with low-salt intake - (0.3% NaCl) intake in water; Dahl salt-sensitive rats with high-salt intake without indoxyl sulfate	oral gavage of vehicle	10	not specified but half / half	not specified but half / half	5	32	37	347	only week 25 (27 in total) specified: 427	powder rat chow (CE-2)	not specified	Clea, Tokyo, Japan	not specified	1.04	1.04	25.06%	2.5	Vitamin D3	high salt and indoxylsulfate (IS) intake in water	first 2 weeks: 2.0% NaCl in drinking water alongside the powder rat chow. After that 200 mg/kg of IS (Alfa Aesar, Lancashire, England was added for 30 weeks	not specified	not specified	no							30
								rat	Dahl S rats	not specified	no approval statement	Diet + Genetic Alteration	in vivo intra-aortic perfusion	Dahl salt-sensitive rats with high-salt and phosphate intake	Dahl salt-sensitive rats (Dahl-Iwai S, n = 20) were fed powder rat chow (CE-2, Clea, Tokyo, Japan) for 1 week. Then, Dahl-Iwai S rats were fed the chow (CE-2) with a high-salt (2.0% NaCl) intake in water. At 7 weeks of age, Dahl-Iwai S rats spontaneously developed hypertension with systolic blood pressure (BP) more than 140 mmHg. Then the rats were divided into two groups: control rats and IS(ind…	Dahl salt-resistent rats with low-salt intake - (0.3% NaCl) intake in water	oral gavage of vehicle	10	not specified but half / half	not specified but half / half	5	32	37	342	only week 25 (27 in total) specified: 417	powder rat chow (CE-2)	not specified	Clea, Tokyo, Japan	not specified	1.04	1.04	25.06%	2.5	Vitamin D3	high salt intake in water	2.0% NaCl in drinking water alongside the powder rat chow	not specified	not specified	no							30
4	Agata et al., 2015	Agata, U., Park, J. H., Hattori, S., Aikawa, Y., Kakutani, Y., Ezawa, I., Akimoto, T. and Omi, N.	The Impact of Different Amounts of Calcium Intake on Bone Mass and Arterial Calcification in Ovariectomized Rats	2015	J Nutr Sci Vitaminol (Tokyo)	61	5	rat	Wistar	female only	Japan	Surgery	Autoimmunization	Ovaerectomy	After recovering for 1 wk following OVX, the rats were then divided into an OVX control group or OVX group with VDN administration. The OVX with VDN group was divided into six groups based on Ca contents in their diets: 0.01%, 0.1%, 0.3%, 0.6%, 1.2%, and 2.4% (n56). The compositions of the experimental diets are shown in Table 1. The amounts of Ca in these diets were based on previous reports rel…	none	group received an injection of 0.15 m NaCl intramuscularly and a gavage of distilled water with oral administration.	6	not specified but half / half	not specified but half / half	6	8	14	not specified (only weight gain specified)	316.5	not specified	0.6% phosphorus	not specified	not specified	0.6%									no
								rat	Wistar	female only	Japan	Diet + Surgery + Reagent Application	Autoimmunization	Ovarectomy + Vitamin D(any derivate)/ Nicotine + calcium diet	After recovering for 1 wk following OVX, the rats were then divided into an OVX control group or OVX group with VDN administration. The OVX with VDN group was divided into six groups based on Ca contents in their diets: 0.01%, 0.1%, 0.3%, 0.6%, 1.2%, and 2.4% (n56). The compositions of the experimental diets are shown in Table 1. The amounts of Ca in these diets were based on previous reports rel…	Ovaerectomy only	group received an injection of 0.15 m NaCl intramuscularly and a gavage of distilled water with oral administration.	6	not specified but half / half	not specified but half / half	8	9	17	not specified (only weight gain specified)	313.9	not specified	0.6% phosphorus	not specified	not specified	0.6%					experimental diet	0.01% Ca; 0.6% phosphorus; other ingredients in g(/100g food?): Glucose monohydrate 63.84; Casein 18.0 (Casein contained 0.22 mg calcium/g and 4 mg phosphorus/g); Cystine 0.2; Cottonseed oil 10.0; CaCO3 0.016; KH 2PO4 1.158; K 2HPO4 1.482; Roughage 3.0; Choline chloride 0.2; Water-soluble vitamin mixture 0.1 (The water-soluble vitamin mixture (in%): thiamin, 0.5; riboflavin, 0.5; pyridoxine, 0.5;…	not specified	not specified	no	0.6%	0.0001	0.18				8
								rat	Wistar	female only	Japan	Diet + Surgery + Reagent Application	Autoimmunization	Ovarectomy + Vitamin D(any derivate)/ Nicotine + calcium diet	After recovering for 1 wk following OVX, the rats were then divided into an OVX control group or OVX group with VDN administration. The OVX with VDN group was divided into six groups based on Ca contents in their diets: 0.01%, 0.1%, 0.3%, 0.6%, 1.2%, and 2.4% (n56). The compositions of the experimental diets are shown in Table 1. The amounts of Ca in these diets were based on previous reports rel…	Ovaerectomy only	group received an injection of 0.15 m NaCl intramuscularly and a gavage of distilled water with oral administration.	6	not specified but half / half	not specified but half / half	8	9	17	not specified (only weight gain specified)	311.4	not specified	0.6% phosphorus	not specified	not specified	0.6%					experimental diet	0.1% Ca; 0.6% phosphorus; other ingredients in g(/100g food?): Glucose monohydrate 63.62; Casein 18.0 (Casein contained 0.22 mg calcium/g and 4 mg phosphorus/g); Cystine 0.2; Cottonseed oil 10.0; CaCO3 0.240; KH 2PO4 1.158; K 2HPO4 1.482; Roughage 3.0; Choline chloride 0.2; Water-soluble vitamin mixture 0.1 (The water-soluble vitamin mixture (in%): thiamin, 0.5; riboflavin, 0.5; pyridoxine, 0.5; …	not specified	not specified	no	0.6%	0.001	0.18				8
								rat	Wistar	female only	Japan	Diet + Surgery + Reagent Application	Autoimmunization	Ovarectomy + Vitamin D(any derivate)/ Nicotine + calcium diet	After recovering for 1 wk following OVX, the rats were then divided into an OVX control group or OVX group with VDN administration. The OVX with VDN group was divided into six groups based on Ca contents in their diets: 0.01%, 0.1%, 0.3%, 0.6%, 1.2%, and 2.4% (n56). The compositions of the experimental diets are shown in Table 1. The amounts of Ca in these diets were based on previous reports rel…	Ovaerectomy only	group received an injection of 0.15 m NaCl intramuscularly and a gavage of distilled water with oral administration.	6	not specified but half / half	not specified but half / half	8	9	17	not specified (only weight gain specified)	317.0	not specified	0.6% phosphorus	not specified	not specified	0.6%					experimental diet	0.3% Ca; 0.6% phosphorus; other ingredients in g(/100g food?): Glucose monohydrate 63.12; Casein 18.0 (Casein contained 0.22 mg calcium/g and 4 mg phosphorus/g); Cystine 0.2; Cottonseed oil 10.0; CaCO3 0.740; KH 2PO4 1.158; K 2HPO4 1.482; Roughage 3.0; Choline chloride 0.2; Water-soluble vitamin mixture 0.1 (The water-soluble vitamin mixture (in%): thiamin, 0.5; riboflavin, 0.5; pyridoxine, 0.5; …	not specified	not specified	no	0.6%	0.003	0.18				8
								rat	Wistar	female only	Japan	Diet + Surgery + Reagent Application	Autoimmunization	Ovarectomy + Vitamin D(any derivate)/ Nicotine + calcium diet	After recovering for 1 wk following OVX, the rats were then divided into an OVX control group or OVX group with VDN administration. The OVX with VDN group was divided into six groups based on Ca contents in their diets: 0.01%, 0.1%, 0.3%, 0.6%, 1.2%, and 2.4% (n56). The compositions of the experimental diets are shown in Table 1. The amounts of Ca in these diets were based on previous reports rel…	Ovaerectomy only	group received an injection of 0.15 m NaCl intramuscularly and a gavage of distilled water with oral administration.	6	not specified but half / half	not specified but half / half	8	9	17	not specified (only weight gain specified)	307.6	not specified	0.6% phosphorus	not specified	not specified	0.6%					experimental diet	0.6% Ca; 0.6% phosphorus; other ingredients in g(/100g food?): Glucose monohydrate 62.37; Casein 18.0 (Casein contained 0.22 mg calcium/g and 4 mg phosphorus/g); Cystine 0.2; Cottonseed oil 10.0; CaCO3 1.490; KH 2PO4 1.158; K 2HPO4 1.482; Roughage 3.0; Choline chloride 0.2; Water-soluble vitamin mixture 0.1 (The water-soluble vitamin mixture (in%): thiamin, 0.5; riboflavin, 0.5; pyridoxine, 0.5; …	not specified	not specified	no	0.6%	0.006	0.18				8
								rat	Wistar	female only	Japan	Diet + Surgery + Reagent Application	Autoimmunization	Ovarectomy + Vitamin D(any derivate)/ Nicotine + calcium diet	After recovering for 1 wk following OVX, the rats were then divided into an OVX control group or OVX group with VDN administration. The OVX with VDN group was divided into six groups based on Ca contents in their diets: 0.01%, 0.1%, 0.3%, 0.6%, 1.2%, and 2.4% (n56). The compositions of the experimental diets are shown in Table 1. The amounts of Ca in these diets were based on previous reports rel…	Ovaerectomy only	group received an injection of 0.15 m NaCl intramuscularly and a gavage of distilled water with oral administration.	6	not specified but half / half	not specified but half / half	8	9	17	not specified (only weight gain specified)	308.0	not specified	0.6% phosphorus	not specified	not specified	0.6%					experimental diet	1.2% Ca; 0.6% phosphorus; other ingredients in g(/100g food?): Glucose monohydrate 60.87; Casein 18.0 (Casein contained 0.22 mg calcium/g and 4 mg phosphorus/g); Cystine 0.2; Cottonseed oil 10.0; CaCO3 2.988; KH 2PO4 1.158; K 2HPO4 1.482; Roughage 3.0; Choline chloride 0.2; Water-soluble vitamin mixture 0.1 (The water-soluble vitamin mixture (in%): thiamin, 0.5; riboflavin, 0.5; pyridoxine, 0.5; …	not specified	not specified	no	0.6%	0.012	0.18				8
								rat	Wistar	female only	Japan	Diet + Surgery + Reagent Application	Autoimmunization	Ovarectomy + Vitamin D(any derivate)/ Nicotine + calcium diet	After recovering for 1 wk following OVX, the rats were then divided into an OVX control group or OVX group with VDN administration. The OVX with VDN group was divided into six groups based on Ca contents in their diets: 0.01%, 0.1%, 0.3%, 0.6%, 1.2%, and 2.4% (n56). The compositions of the experimental diets are shown in Table 1. The amounts of Ca in these diets were based on previous reports rel…	Ovaerectomy only	group received an injection of 0.15 m NaCl intramuscularly and a gavage of distilled water with oral administration.	6	not specified but half / half	not specified but half / half	8	9	17	not specified (only weight gain specified)	310.8	not specified	0.6% phosphorus	not specified	not specified	0.6%					experimental diet	2.4% Ca; 0.6% phosphorus; other ingredients in g(/100g food?): Glucose monohydrate 57.88; Casein 18.0 (Casein contained 0.22 mg calcium/g and 4 mg phosphorus/g); Cystine 0.2; Cottonseed oil 10.0; CaCO3 5.984; KH 2PO4 1.158; K 2HPO4 1.482; Roughage 3.0; Choline chloride 0.2; Water-soluble vitamin mixture 0.1 (The water-soluble vitamin mixture (in%): thiamin, 0.5; riboflavin, 0.5; pyridoxine, 0.5; …	not specified	not specified	no	0.6%	0.024	0.18				8
5	Agata et al., 2013	Agata, U., Park, J. H., Hattori, S., Iimura, Y., Ezawa, I., Akimoto, T. and Omi, N.	The effect of different amounts of calcium intake on bone metabolism and arterial calcification in ovariectomized rats	2013	J Nutr Sci Vitaminol (Tokyo)	59	1	rat	Sprague-Dawley	female only	Japan	Surgery	Autoimmunization	Ovaerectomy	After a 5-d recovery period from the OVX operation assigned to all rats, they were divided into an ovariectomy (OVX) con- trol group and 5 OVX groups treated with vitamin D3 plus nicotine injection (VDN), then those 5 groups were distributed by Ca content in their diet; 0.01%, 0.1%, 0.6%, 1.2%, and 2.4% groups (for all groups n56). Briefly, the rats received vitamin D 3 (300,000 IU/kg, i.m., chol…	none	group received an injection of 0.15 m NaCl intramuscularly and a gavage of distilled water with oral administration.	6	not specified but half / half	not specified but half / half	6	9	15	not specified (only weight gain specified)	351.17	not specified	0.6% phosphorus	not specified	not specified	0.6%									no
								rat	Sprague-Dawley	female only	Japan	Diet + Surgery + Reagent Application	Autoimmunization	Ovarectomy + Vitamin D(any derivate)/ Nicotine + calcium diet	After a 5-d recovery period from the OVX operation assigned to all rats, they were divided into an ovariectomy (OVX) con- trol group and 5 OVX groups treated with vitamin D3 plus nicotine injection (VDN), then those 5 groups were distributed by Ca content in their diet; 0.01%, 0.1%, 0.6%, 1.2%, and 2.4% groups (for all groups n56). Briefly, the rats received vitamin D 3 (300,000 IU/kg, i.m., chol…	Ovaerectomy only	group received an injection of 0.15 m NaCl intramuscularly and a gavage of distilled water with oral administration.	6	not specified but half / half	not specified but half / half	6	9	15	not specified (only weight gain specified)	340.50	not specified	0.6% phosphorus	not specified	not specified	0.6%					experimental diet	0.01% Ca; 0.6% phosphorus; other ingredients in g(/100g food?): Glucose monohydrate 63.84; Casein 18.0 (Casein contained 0.22 mg calcium/g and 4 mg phosphorus/g); Cystine 0.2; Cottonseed oil 10.0; CaCO3 0.016; KH 2PO4 1.158; K 2HPO4 1.482; Roughage 3.0; Choline chloride 0.2; Water-soluble vitamin mixture 0.1 (The water-soluble vitamin mixture (in%): thiamin, 0.5; riboflavin, 0.5; pyridoxine, 0.5;…	not specified	not specified	no	0.6%	0.0001	0.18				8
								rat	Sprague-Dawley	female only	Japan	Diet + Surgery + Reagent Application	Autoimmunization	Ovarectomy + Vitamin D(any derivate)/ Nicotine + calcium diet	After a 5-d recovery period from the OVX operation assigned to all rats, they were divided into an ovariectomy (OVX) con- trol group and 5 OVX groups treated with vitamin D3 plus nicotine injection (VDN), then those 5 groups were distributed by Ca content in their diet; 0.01%, 0.1%, 0.6%, 1.2%, and 2.4% groups (for all groups n56). Briefly, the rats received vitamin D 3 (300,000 IU/kg, i.m., chol…	Ovaerectomy only	group received an injection of 0.15 m NaCl intramuscularly and a gavage of distilled water with oral administration.	6	not specified but half / half	not specified but half / half	6	9	15	not specified (only weight gain specified)	354.70	not specified	0.6% phosphorus	not specified	not specified	0.6%					experimental diet	0.1% Ca; 0.6% phosphorus; other ingredients in g(/100g food?): Glucose monohydrate 63.62; Casein 18.0 (Casein contained 0.22 mg calcium/g and 4 mg phosphorus/g); Cystine 0.2; Cottonseed oil 10.0; CaCO3 0.240; KH 2PO4 1.158; K 2HPO4 1.482; Roughage 3.0; Choline chloride 0.2; Water-soluble vitamin mixture 0.1 (The water-soluble vitamin mixture (in%): thiamin, 0.5; riboflavin, 0.5; pyridoxine, 0.5; …	not specified	not specified	no	0.6%	0.001	0.18				8
								rat	Sprague-Dawley	female only	Japan	Diet + Surgery + Reagent Application	Autoimmunization	Ovarectomy + Vitamin D(any derivate)/ Nicotine + calcium diet	After a 5-d recovery period from the OVX operation assigned to all rats, they were divided into an ovariectomy (OVX) con- trol group and 5 OVX groups treated with vitamin D3 plus nicotine injection (VDN), then those 5 groups were distributed by Ca content in their diet; 0.01%, 0.1%, 0.6%, 1.2%, and 2.4% groups (for all groups n56). Briefly, the rats received vitamin D 3 (300,000 IU/kg, i.m., chol…	Ovaerectomy only	group received an injection of 0.15 m NaCl intramuscularly and a gavage of distilled water with oral administration.	6	not specified but half / half	not specified but half / half	6	9	15	not specified (only weight gain specified)	375.00	not specified	0.6% phosphorus	not specified	not specified	0.6%					experimental diet	0.6% Ca; 0.6% phosphorus; other ingredients in g(/100g food?): Glucose monohydrate 62.37; Casein 18.0 (Casein contained 0.22 mg calcium/g and 4 mg phosphorus/g); Cystine 0.2; Cottonseed oil 10.0; CaCO3 1.490; KH 2PO4 1.158; K 2HPO4 1.482; Roughage 3.0; Choline chloride 0.2; Water-soluble vitamin mixture 0.1 (The water-soluble vitamin mixture (in%): thiamin, 0.5; riboflavin, 0.5; pyridoxine, 0.5; …	not specified	not specified	no	0.6%	0.006	0.18				8
								rat	Sprague-Dawley	female only	Japan	Diet + Surgery + Reagent Application	Autoimmunization	Ovarectomy + Vitamin D(any derivate)/ Nicotine + calcium diet	After a 5-d recovery period from the OVX operation assigned to all rats, they were divided into an ovariectomy (OVX) con- trol group and 5 OVX groups treated with vitamin D3 plus nicotine injection (VDN), then those 5 groups were distributed by Ca content in their diet; 0.01%, 0.1%, 0.6%, 1.2%, and 2.4% groups (for all groups n56). Briefly, the rats received vitamin D 3 (300,000 IU/kg, i.m., chol…	Ovaerectomy only	group received an injection of 0.15 m NaCl intramuscularly and a gavage of distilled water with oral administration.	6	not specified but half / half	not specified but half / half	6	9	15	not specified (only weight gain specified)	360.00	not specified	0.6% phosphorus	not specified	not specified	0.6%					experimental diet	1.2% Ca; 0.6% phosphorus; other ingredients in g(/100g food?): Glucose monohydrate 60.87; Casein 18.0 (Casein contained 0.22 mg calcium/g and 4 mg phosphorus/g); Cystine 0.2; Cottonseed oil 10.0; CaCO3 2.988; KH 2PO4 1.158; K 2HPO4 1.482; Roughage 3.0; Choline chloride 0.2; Water-soluble vitamin mixture 0.1 (The water-soluble vitamin mixture (in%): thiamin, 0.5; riboflavin, 0.5; pyridoxine, 0.5; …	not specified	not specified	no	0.6%	0.012	0.18				8
								rat	Sprague-Dawley	female only	Japan	Diet + Surgery + Reagent Application	Autoimmunization	Ovarectomy + Vitamin D(any derivate)/ Nicotine + calcium diet	After a 5-d recovery period from the OVX operation assigned to all rats, they were divided into an ovariectomy (OVX) con- trol group and 5 OVX groups treated with vitamin D3 plus nicotine injection (VDN), then those 5 groups were distributed by Ca content in their diet; 0.01%, 0.1%, 0.6%, 1.2%, and 2.4% groups (for all groups n56). Briefly, the rats received vitamin D 3 (300,000 IU/kg, i.m., chol…	Ovaerectomy only	group received an injection of 0.15 m NaCl intramuscularly and a gavage of distilled water with oral administration.	6	not specified but half / half	not specified but half / half	6	9	15	not specified (only weight gain specified)	332.75	not specified	0.6% phosphorus	not specified	not specified	0.6%					experimental diet	2.4% Ca; 0.6% phosphorus; other ingredients in g(/100g food?): Glucose monohydrate 57.88; Casein 18.0 (Casein contained 0.22 mg calcium/g and 4 mg phosphorus/g); Cystine 0.2; Cottonseed oil 10.0; CaCO3 5.984; KH 2PO4 1.158; K 2HPO4 1.482; Roughage 3.0; Choline chloride 0.2; Water-soluble vitamin mixture 0.1 (The water-soluble vitamin mixture (in%): thiamin, 0.5; riboflavin, 0.5; pyridoxine, 0.5; …	not specified	not specified	no	0.6%	0.024	0.18				8
6	Agharazii et al., 2015	Agharazii, M., St-Louis, R., Gautier-Bastien, A., Ung, R. V., Mokas, S., Larivière, R. and Richard, D. E.	Inflammatory cytokines and reactive oxygen species as mediators of chronic kidney disease-related vascular calcification	2015	Am J Hypertens	28	6	rat	Wistar	male only	Canada	Diet + Surgery + Reagent Application	in vivo intra-aortic perfusion	Subtotal nephrectomy + Vitamin D (any derivate) + calcium/phosphate diet	CKD was induced by renal mass reduction (5/6 nephrectomy) as described previously: Through a flank incision, approximately two-thirds of the left kidney was removed by excision of the upper and lower poles. Blood loss was minimized by the application of gelatin sponges with light pressure. One week later, the right kidney was removed. Renal function was allowed to stabilize over the next 3 weeks …	group below without Ca/P/VitD	oral gavage of vehicle	14	not specified but half / half	not specified but half / half	not specified	not completely clear: 6 to 9 weeks?	not specified	ca 250	349	not specified	not specified	not specified	not specified						high calcium and phosphate diet	calcium (1.2%), phosphate (1.2%)	not specified	not specified	yes	1.2%	1.2%					3 to 6
								rat	Wistar	male only	Canada	Surgery	in vivo intra-aortic perfusion	Subtotal nephrectomy	CKD was induced by renal mass reduction (5/6 nephrectomy) as described previously: Through a flank incision, approximately two-thirds of the left kidney was removed by excision of the upper and lower poles. Blood loss was minimized by the application of gelatin sponges with light pressure. One week later, the right kidney was removed. Renal function was allowed to stabilize over the next 3 weeks …	none	oral gavage of vehicle	10	not specified but half / half	not specified but half / half	not specified	not completely clear: 6 to 9 weeks?	not specified	ca 250	468	not specified	not specified	not specified	not specified										no
7	Ameer et al., 2016	Ameer, O. Z., Butlin, M., Kaschina, E., Sommerfeld, M., Avolio, A. P. and Phillips, J. K.	Long-Term Angiotensin II Receptor Blockade Limits Hypertension, Aortic Dysfunction, and Structural Remodeling in a Rat Model of Chronic Kidney Disease	2016	J Vasc Res	53	2022-04-03	rat	Lewis	both	Australia	Genetic Alteration	Obesity phenotype	Lewis polycystic kidney (LPK) rat	Lewis polycystic kidney (LPK) rat	Lewis control rats	Control animals were fed once daily with up to 1 mL of condensed milk alone.	6	3	3	0 = birth	6 to 18	6 to 18	not specified	173	normal rat chow	not specified	not specified	not specified										no
8	Ameer et al., 2015	Ameer, O. Z., Boyd, R., Butlin, M., Avolio, A. P. and Phillips, J. K.	Abnormalities associated with progressive aortic vascular dysfunction in chronic kidney disease	2015	Front Physiol	6		rat	Lewis	both	Australia	Genetic Alteration	Obesity phenotype	Lewis polycystic kidney (LPK) rat	Lewis polycystic kidney (LPK) rat	Lewis control rats	single subcutaneous (SQ) dose of vehicle. + Two weeks prior to the end of the study, all animals were given an intraperitoneal injection of calcein (1% concentration, 0.1mL/100g body weight); a second injection was given 10 days later.	9 (per time point)	not specified but half / half	not specified but half / half	0 = birth	12 or 18	12 or 18	not specified	185 (12 weeks); 199,2 (18 weeks)	normal rat chow	not specified	not specified	not specified										no
9	Ameer et al., 2014	Ameer, O. Z., Salman, I. M., Avolio, A. P., Phillips, J. K. and Butlin, M.	Opposing changes in thoracic and abdominal aortic biomechanical properties in rodent models of vascular calcification and hypertension	2014	Am J Physiol Heart Circ Physiol	307	2	rat	Lewis	both	Australia	Genetic Alteration	Age	Lewis polycystic kidney (LPK) rat	mixed sex 12- to 14-wk-old LPK rats. The LPK model is as a result of a mutation in the never in mitosis A-related kinase 8 (Nek8) gene (33), which is a form of nephronophthisis (nephrocystin protein 9) and has a phenotype presentation that resembles human autosomal recessive polycystic kidney disease (45).	age-matched control strain Lewis rats	adenovirus expressing negative control sequence (ad-NC) for second part of the study, but not for first	9	not specified but half / half	not specified but half / half	0 = birth	12 to 14	12 to 14	not specified	209	normal rat chow	not specified	not specified	not specified										no
								rat	Lewis	both	Australia	Genetic Alteration	Age	Lewis polycystic kidney (LPK) rat	mixed sex 12- to 14-wk-old LPK rats. The LPK model is as a result of a mutation in the never in mitosis A-related kinase 8 (Nek8) gene (33), which is a form of nephronophthisis (nephrocystin protein 9) and has a phenotype presentation that resembles human autosomal recessive polycystic kidney disease (45).	age-matched control strain Lewis rats	adenovirus expressing negative control sequence (ad-NC) for second part of the study, but not for first	9	not specified but half / half	not specified but half / half	0 = birth	12 to 14	12 to 14	not specified	209	normal rat chow	not specified	not specified	not specified										no
								rat	Lewis	male only	Australia	Reagent Application	Age	Vitamin D(any derivate)/Nicotine	Briefly, Lewis rats received an intramuscular dose of vitamin D3 (300,000 IU/kg cholecalciferol, equivalent to 7.5 mg/kg, by intramuscular injection, Sigma-Aldrich) and nicotine (25 mg/kg by oral gavage, twice, 9 h apart, Sigma-Aldrich) at 8 wk of age. The VDN control group of Lewis rats received saline and drinking water equivalent at the same age. Animals were anesthetized, and hemodynamic meas…	age-matched control Lewis rats administered with vehicle	adenovirus expressing negative control sequence (ad-NC) for second part of the study, but not for first	7	not specified but half / half	not specified but half / half	8	6	14	not specified	352	normal rat chow	not specified	not specified	not specified										no
								rat	Lewis	male only	Australia	Reagent Application	Age	Vitamin D(any derivate)/Nicotine	Briefly, Lewis rats received an intramuscular dose of vitamin D3 (300,000 IU/kg cholecalciferol, equivalent to 7.5 mg/kg, by intramuscular injection, Sigma-Aldrich) and nicotine (25 mg/kg by oral gavage, twice, 9 h apart, Sigma-Aldrich) at 8 wk of age. The VDN control group of Lewis rats received saline and drinking water equivalent at the same age. Animals were anesthetized, and hemodynamic meas…	age-matched control Lewis rats administered with vehicle	adenovirus expressing negative control sequence (ad-NC) for second part of the study, but not for first	7	not specified but half / half	not specified but half / half	8	6	14	not specified	352	normal rat chow	not specified	not specified	not specified										no
10	Amer et al., 2021 (A)	Amer, A. E., El-Sheakh, A. R., Hamed, M. F., El-Kashef, H. A., Nader, M. A. and Shehatou, G. S. G.	Febuxostat attenuates vascular calcification induced by vitamin D3 plus nicotine in rats	2021	Eur J Pharm Sci	156		rat	Wistar	male only	Egypt	Reagent Application	mutation in Anks6 + casein diet	Vitamin D(any derivate)/Nicotine	Briefly, rats were randomly divided into four groups, each of 8 animals, as follows: VDN group, rats received a single intramuscular injection of vitamin D3 (300.000 IU/kg) and were administered two oral doses of nicotine (25 mg/kg, at 8 am and 5 pm on day 1 of the experiment); VDB+FEB10 and VDN+FEB15 groups, rats were orally given FEB (10 and 15 mg/kg/day, respectively, dissolved in normal salin…	age-matched normal rats that received equal volume of the drug vehicle served as control group	isotonic saline i.p. once weekly for 8 weeks	8	not specified but half / half	not specified but half / half	8	4	12	200	181	standard rodent chow	carbohydrates (mainly starch, 50%), protein (23%), fat (3%), fibers (4%) and standard supplements of vitamins and minerals.	not specified	not specified										no
11	Amer et al., 2021 (B)	Amer, A. E., Shehatou, G. S. G., El-Kashef, H. A., Nader, M. A. and El-Sheakh, A. R.	Flavocoxid Ameliorates Aortic Calcification Induced by Hypervitaminosis D(3) and Nicotine in Rats Via Targeting TNF-α, IL-1β, iNOS, and Osteogenic Runx2	2021	Cardiovasc Drugs Ther			rat	Wistar	male only	Egypt	Reagent Application	mutation in Anks6 + casein diet	Vitamin D(any derivate)/Nicotine	VC group received VDN on day 1 of the experiment [vitamin D3 (Devarol-S ampoules; a single dose of 300.000 IU/Kg, IM) and nicotine (two doses of 25 mg/kg, at 9 am and 6 pm, orally)], as previously described [10, 19, 38, 39]. Rats were sacrificed after 31 days	received normal saline (2.5 ml/kg/day, orally) for 30 days (no VDN)	infusion of saline for control and VDN group	8	not specified but half / half	not specified but half / half	8	4.5	12.5	180 to 200	only body weight change given	not specified	not specified	not specified	not specified										no
12	Arcidiacono et al., 2019	Arcidiacono, M. V., Carrillo-López, N., Panizo, S., Castro-Grattoni, A. L., Valcheva, P., Ulloa, C., Rodríguez-Carrio, J., Cardús, A., Quirós-Caso, C., Martínez-Arias, L., Martínez-Salgado, C., Motilva, M. J., Rodriguez-Suarez, C., Cannata-Andía, J. B. and Dusso, A. S.	Barley-ß-glucans reduce systemic inflammation, renal injury and aortic calcification through ADAM17 and neutral-sphingomyelinase2 inhibition	2019	Sci Rep	9	1	rat	Sprague-Dawley	female only	Spain	Diet + Surgery	Age	Subtotal nephrectomy + phosphate diet	Five-sixth nephrectomized fed during 4 weeks a high phosphate diet	none	equivalent volume of PBS three times per week by tail vein injection for 4 weeks	13	if both sexes: n male	if both sexes: n female	not specified	4	not specified	200–225	not specified	not specified	not specified	not specified	not specified						high phosphate diet	0.9% P; 0.6% calcium	Altromin	not specified	yes	0.9%	0.006					4
13	Arias et al., 2016	Arias, L. M., Berrocal, G. S., Garcia, S. P., Lopez, N. C., Llano, N. A., Caso, C. Q., Diaz, M. N. and Andia, J. B. C.	Effect of RANK/RANKL/OPG pathway on bone demineralization and vascular calcification in chronic kidney disease	2016	Revista De Osteoporosis Y Metabolismo Mineral	8	4	rat	Wistar	male only	Spain	Diet + Surgery	mutation in Anks6 + casein diet	Subtotal nephrectomy + phosphate diet	The study was performed with male Wistar rats (n=55) at 4 months of age (350-400 g). Surgical intervention, following inhalation of isoflurane anesthesia, involved inducing chronic renal failure (CRF) (7/8) in a single surgical procedure. Complete nephrectomy of the right kidney and then subtotal nephrectomy of the left kidney were carried out by lateral incision. This procedure pre- serves appro…	sham + normal diet	Placebo was administered at 200μl/day as sodium chloride 0.9% solution subcutaneously once daily for 8 days (ie, for the duration of the experiment)	not specified (55 in total)	if both sexes: n male	if both sexes: n female	18	8;12;20	26;30;38	350-400	not specified	standard rodent diet	0.6% P, 0.6% Ca, and 20% protein content	Panlab, Barcelona, Spain	not specified	0.6%	0.6%	20%			diet with high P content	0.9% P, 0.6% Ca, and 20% protein content	Panlab, Barcelona, Spain	not specified	yes	0.9%	0.006	20%				8;12;20
								rat	Wistar	male only	Spain	Diet + Surgery	mutation in Anks6 + casein diet	Subtotal nephrectomy + phosphate diet	The study was performed with male Wistar rats (n=55) at 4 months of age (350-400 g). Surgical intervention, following inhalation of isoflurane anesthesia, involved inducing chronic renal failure (CRF) (7/8) in a single surgical procedure. Complete nephrectomy of the right kidney and then subtotal nephrectomy of the left kidney were carried out by lateral incision. This procedure pre- serves appro…	sham + normal diet	Placebo was administered at 200μl/day as sodium chloride 0.9% solution subcutaneously once daily for 8 days (ie, for the duration of the experiment)	not specified (55 in total)	if both sexes: n male	if both sexes: n female	18	8;12;20	26;30;38	350-400	not specified	standard rodent diet	0.6% P, 0.6% Ca, and 20% protein content	Panlab, Barcelona, Spain	not specified	0.6%	0.6%	20%			diet with high P content	0.9% P, 0.6% Ca, and 20% protein content	Panlab, Barcelona, Spain	not specified	yes	0.9%	0.006	20%				8;12;20
								rat	Wistar	male only	Spain	Surgery	mutation in Anks6 + casein diet	Subtotal nephrectomy	Surgical intervention, following inhalation of isoflurane anesthesia, involved inducing chronic renal failure (CRF) (7/8) in a single surgical procedure. Complete nephrectomy of the right kidney and then subtotal nephrectomy of the left kidney were carried out by lateral incision. Rats are fed standard diet	sham + normal diet	Placebo was administered at 200μl/day as sodium chloride 0.9% solution subcutaneously once daily for 8 days (ie, for the duration of the experiment)	not specified (55 in total)	if both sexes: n male	if both sexes: n female	18	20	38	350-400	not specified	standard rodent diet	0.6% P, 0.6% Ca, and 20% protein content	Panlab, Barcelona, Spain	not specified	0.6%	0.6%	20%							no
								rat	Wistar	male only	Spain	Surgery	mutation in Anks6 + casein diet	Subtotal nephrectomy	Surgical intervention, following inhalation of isoflurane anesthesia, involved inducing chronic renal failure (CRF) (7/8) in a single surgical procedure. Complete nephrectomy of the right kidney and then subtotal nephrectomy of the left kidney were carried out by lateral incision. Rats are fed standard diet	sham + normal diet	Placebo was administered at 200μl/day as sodium chloride 0.9% solution subcutaneously once daily for 8 days (ie, for the duration of the experiment)	not specified (55 in total)	if both sexes: n male	if both sexes: n female	18	20	38	350-400	not specified	standard rodent diet	0.6% P, 0.6% Ca, and 20% protein content	Panlab, Barcelona, Spain	not specified	0.6%	0.6%	20%							no
14	Atteia et al., 2023	Atteia, H. H., Alamri, E. S., Sirag, N., Zidan, N. S., Aljohani, R. H., Alzahrani, S., Arafa, M. H., Mohammad, N. S., Asker, M. E., Zaitone, S. A. and Sakr, A. T.	Soluble guanylate cyclase agonist, isoliquiritigenin attenuates renal damage and aortic calcification in a rat model of chronic kidney failure	2023	LIFE SCIENCES	317		rat	Wistar	male only	no approval statement	Reagent Application	Breeding+Age	Adenine	60 male Wistar rats were grouped into Control group (n = 10) and the remaining rats received adenine (200 mg/kg, p.o) for 2 wk to induce CKD. They were equally sub-grouped into: Adenine untreated group and 4 groups orally treated by isoliquiritigenin low or high dose (20 or 40 mg/kg) with/without a selective sGC inhibitor, ODQ (1-H(1,2,4)oxadiazolo(4,3-a)-quinoxalin-1-one, 2 mg/kg, i.p) for 8 wk.	Control group: Normal rats received vehicle (carboxymethyl cellulose).	1 mL of dPBS solution through lateral tail vein intravenous (IV) injections	10	"equally divided"	"equally divided"	not specified	10	not specified	200 to 230	not specified	not specified	not specified	not specified	not specified	not specified		not specified	not specified	not specified													200 mg/kg	rhythm not specified, for 2 weeks, peroral	10
15	Bas et al., 2006	Bas, A., Lopez, I., Perez, J., Rodriguez, M. and Aguilera-Tejero, E.	Reversibility of calcitriol-induced medial artery calcification in rats with intact renal function	2006	J Bone Miner Res	21	3	rat	Wistar	male only	Spain	Reagent Application	Age	Vitamin D (any derivate)	(2.1) The time effect of calcitriol on VCs was studied in rats injected for 2 (n = 8), 4 (n = 8), 6 (n= 8), and 8 (n = 8) days. Twenty four hours after receiving the last dose of calcitriol, rats were killed.	(2.1) The time effect of calcitriol on VCs was studied in rats injected for 2 (n = 8), 4 (n = 8), 6 (n= 8), and 8 (n = 8) days. Twenty four hours after receiving the last dose of calcitriol, rats were killed.	control rats (n = 23) received daily intraperitoneal injections of vehicle for 8 days. At day 9, eight control rats were killed. The rest of the rats were killed 1 (n = 5), 2 (n = 5), and 9 (n = 5) weeks later	32	not specified but half / half	not specified but half / half	not specified	0,5 to 1,5 (3 to 9 days)	not specified	250	not specified	normal rat chow diet	Ca = 0.6%, P = 0.6%	not specified	not specified	0.6%	0.6%								no
								rat	Wistar	male only	Spain	Reagent Application	Age	Vitamin D (any derivate)	(2.2) To study reversibility, 15 additional rats that received calcitriol for 8 days were killed 1 (week 1, n = 5), 2 (week 2, n = 5), and 9 weeks (week 9, n = 5) after receiving the last calcitriol dose. These rats were compared with the rats that had received calcitriol for 8 days and were killed 24 h after the last calcitriol dose (week 0, n = 8).	(2.2) To study reversibility, 15 additional rats that received calcitriol for 8 days were killed 1 (week 1, n = 5), 2 (week 2, n = 5), and 9 weeks (week 9, n = 5) after receiving the last calcitriol dose. These rats were compared with the rats that had received calcitriol for 8 days and were killed 24 h after the last calcitriol dose (week 0, n = 8).	control rats (n = 23) received daily intraperitoneal injections of vehicle for 8 days. At day 9, eight control rats were killed. The rest of the rats were killed 1 (n = 5), 2 (n = 5), and 9 (n = 5) weeks later	15	not specified but half / half	not specified but half / half	not specified	2 to 10 weeks	not specified	250	not specified	normal rat chow diet	Ca = 0.6%, P = 0.6%	not specified	not specified	0.6%	0.6%								no
16	Basalyga et al., 2004	Basalyga, D. M., Simionescu, D. T., Xiong, W., Baxter, B. T., Starcher, B. C. and Vyavahare, N. R.	Elastin degradation and calcification in an abdominal aorta injury model: role of matrix metalloproteinases	2004	Circulation	110	22	rat	Sprague-Dawley	male only	USA	Surgery	Obesity phenotype	CaCl2	infrarenal abdominal aorta was treated for 15 minutes with different concentrations of CaCl2 or NaCl (0.1 mol/L, 0.15 mol/L, or 0.2 mol/L, n=4 rats per group) by rubbing (“painting”) of the aorta with a sterile cotton swab or a gauze application method. After 3 or 7 days, the animals were humanely euthanized by CO2 asphyxiation, which involved placing a rectangle (1.5×0.5 cm) of presoaked, 8-ply,…	Control rats (n=12) were treated with 0.15 mol/L NaCl with the gauze method.	vehicle for ICG-001 (daily injections). Vehicle consisted of 50μL 96% ethanol.	4 to 16 (depending on specific setup)	3	3	"adult"	0,5 or 1	not specified	250 to 300	not specified	not specified	not specified	not specified	not specified										no
17	Baskaran et al., 2023	Baskaran, K., Johnson, J. T., Prem, P. N., Ravindran, S. and Kurian, G. A.	Evaluation of prophylactic efficacy of sodium thiosulfate in combating I/R injury in rat brain: exploring its efficiency further in vascular calcified brain slice model	2023	NAUNYN-SCHMIEDEBERGS ARCHIVES OF PHARMACOLOGY	396	10	rat	Wistar	male only	India	Diet	Breeding+Age	High fat diet	High-fat diet-induced calcification (HC): Animals were fed with high-fat diet (Energy = 600 Kcal/100 g) from the 6th week and maintained till 22nd week.	Normal control (NC): Rats were maintained in normal diet (Energy = 300 Kcal/100 g) for 22 weeks.	1 mL of dPBS solution through lateral tail vein intravenous (IV) injections	6	"equally divided"	"equally divided"	not specified	16	not specified	not specified	not specified	normal diet	Energy = 300 Kcal/100 g	not specified	not specified	not specified		not specified	not specified	not specified	High-fat diet	Energy = 600 Kcal/100 g	not specified	not specified	no							16
								rat	Wistar	male only	India	Diet	Breeding+Age	High fat diet	High-fat diet-induced calcification (HC): Animals were fed with high-fat diet (Energy = 600 Kcal/100 g) from the 6th week and maintained till 22nd week.	Normal control (NC): Rats were maintained in normal diet (Energy = 300 Kcal/100 g) for 22 weeks.	1 mL of dPBS solution through lateral tail vein intravenous (IV) injections	6	"equally divided"	"equally divided"	not specified	16	not specified	not specified	not specified	normal diet	Energy = 300 Kcal/100 g	not specified	not specified	not specified		not specified	not specified	not specified	High-fat diet	Energy = 600 Kcal/100 g	not specified	not specified	no							16
								rat	Wistar	male only	India	Reagent Application	Breeding+Age	Adenine	Adenine induced calcification (AC): Rats were maintained in normal diet (Energy = 300 Kcal/100 g) and VC induction done using oral injection of adenine (Sigma) 600 mg/kg starting from the 10th week. The dosing was performed once in two days for 20 days. The rats were sacrificed at the end of 22 weeks.	Normal control (NC): Rats were maintained in normal diet (Energy = 300 Kcal/100 g) for 22 weeks.	1 mL of dPBS solution through lateral tail vein intravenous (IV) injections	6	"equally divided"	"equally divided"	not specified	16	not specified	not specified	not specified	normal diet	Energy = 300 Kcal/100 g	not specified	not specified	not specified		not specified	not specified	not specified													600 mg/kg	once in two days for 20 days, peroral	12
								rat	Wistar	male only	India	Reagent Application	Breeding+Age	Adenine	Adenine induced calcification (AC): Rats were maintained in normal diet (Energy = 300 Kcal/100 g) and VC induction done using oral injection of adenine (Sigma) 600 mg/kg starting from the 10th week. The dosing was performed once in two days for 20 days. The rats were sacrificed at the end of 22 weeks.	Normal control (NC): Rats were maintained in normal diet (Energy = 300 Kcal/100 g) for 22 weeks.	1 mL of dPBS solution through lateral tail vein intravenous (IV) injections	6	"equally divided"	"equally divided"	not specified	16	not specified	not specified	not specified	normal diet	Energy = 300 Kcal/100 g	not specified	not specified	not specified		not specified	not specified	not specified													600 mg/kg	once in two days for 20 days, peroral	12
18	Beazley et al., 2013	Beazley, K. E., Banyard, D., Lima, F., Deasey, S. C., Nurminsky, D. I., Konoplyannikov, M. and Nurminskaya, M. V.	Transglutaminase inhibitors attenuate vascular calcification in a preclinical model	2013	Arterioscler Thromb Vasc Biol	33	1	rat	Wistar	male only	USA	Reagent Application	Autoimmunization	Warfarin + Vitamin K	The rats were housed in normal cages and allowed free access to water and rodent diet. Experimental groups of 10-12 animals received Vitamin K (phytonadione, 20 mg/kg, Spectrum Chemical Mfg. Corp, New Brunswick, NJ) diluted in sesame oil (Sigma-Aldrich, St. Louis, MO), administered daily via oral gavage for 7 days. For studies on quercetin, Vitamin K treatment was then continued for 6 weeks with …	untreated animals	not mentioned	10 to 12	not specified but half / half	not specified but half / half	6 to 8	7	13 to 15	not specified	not specified	rodent diet	not specified	not specified	not specified										no
								rat	Wistar	male only	USA	Reagent Application	Autoimmunization	Warfarin + Vitamin K	The rats were housed in normal cages and allowed free access to water and rodent diet. Experimental groups of 10-12 animals received Vitamin K (phytonadione, 20 mg/kg, Spectrum Chemical Mfg. Corp, New Brunswick, NJ) diluted in sesame oil (Sigma-Aldrich, St. Louis, MO), administered daily via oral gavage for 7 days. For studies on quercetin, Vitamin K treatment was then continued for 6 weeks with …	untreated animals	not mentioned	10 to 12	not specified but half / half	not specified but half / half	6 to 8	7	13 to 15	not specified	not specified	rodent diet	not specified	not specified	not specified										no
								rat	Wistar	male only	USA	Reagent Application	Autoimmunization	Warfarin + Vitamin K	For studies on TG2, daily warfarin-Vitamin K treatment was continued for 4 weeks with the addition of either KCC-009 (benzyl ((S)-1((((S)-3- bromo-4,5-dihyroisoxazol-5-yl)methyl)amino)-3-(4-hydroxyphenyl)-1-oxopropan-2-yl)carbamate, 50 mg/kg, a kind gift from Dr. Chaitan Khosla, Stanford University, CA) diluted in 6 mL 30% DMSO (dimethyl sulfoxide, Sigma-Aldrich) vehicle or an equal volume of 30%…	untreated animals	for TG2 study equal volume of 30% DMSO vehicle	not specified	not specified but half / half	not specified but half / half	6 to 8	5	11 to 13	not specified	not specified	rodent diet	not specified	not specified	not specified										no
								rat	Wistar	male only	USA	Reagent Application	Autoimmunization	Warfarin + Vitamin K	For studies on TG2, daily warfarin-Vitamin K treatment was continued for 4 weeks with the addition of either KCC-009 (benzyl ((S)-1((((S)-3- bromo-4,5-dihyroisoxazol-5-yl)methyl)amino)-3-(4-hydroxyphenyl)-1-oxopropan-2-yl)carbamate, 50 mg/kg, a kind gift from Dr. Chaitan Khosla, Stanford University, CA) diluted in 6 mL 30% DMSO (dimethyl sulfoxide, Sigma-Aldrich) vehicle or an equal volume of 30%…	untreated animals	for TG2 study equal volume of 30% DMSO vehicle	not specified	not specified but half / half	not specified but half / half	6 to 8	5	11 to 13	not specified	not specified	rodent diet	not specified	not specified	not specified										no
19	Biruete et al., 2023	Biruete, A., Chen, N. X., Metzger, C. E., Srinivasan, S., O'Neill, K., Fallen, P. B., Fonseca, A., Wilson, H. E., de Loor, H., Evenepoel, P., Swanson, K. S., Allen, M. R. and Moe, S. M.	The Dietary Fiber Inulin Slows Progression of Chronic Kidney Disease–Mineral Bone Disorder (CKD-MBD) in a Rat Model of CKD	2023	JBMR Plus	7	12	rat	Cy/+IU	male only	USA	Genetic Alteration	Breeding+Age	Cy/+ rats	Male Cy/+IU rats (CKD hereafter) and their normal littermates (NL) were fed the autoclaved grain‐based diet (Teklad 2018SX; Teklad, Indianapolis, IN, USA) until 22 weeks of age and then switched to a casein‐based diet (TD.04539; 18% casein protein, 0.7% Pi, 0.6% Ca; Teklad) with cellulose, a minimally fermented fiber. Treatment with inulin began at 22 weeks of age (~50% normal glomerular filtrati…	Normal littermate animals (NL) with casein/cellulose diet	Calcein injection	12 to 14	"equally divided"	"equally divided"	0 (=birth)	30 (for CKD4) or 32 (CKD5)	30 (for CKD4) or 32 (CKD5)	not specified	not specified	autoclaved grain‐based diet (before week 22)	see diet sheet	Teklad, Indianapolis, IN, USA	Teklad 2018SX	0.007	0.01	0.184	2	Vitamin D3
								rat	Cy/+IU	male only	USA	Genetic Alteration	Breeding+Age	Cy/+ rats	Male Cy/+IU rats (CKD hereafter) and their normal littermates (NL) were fed the autoclaved grain‐based diet (Teklad 2018SX; Teklad, Indianapolis, IN, USA) until 22 weeks of age and then switched to a casein‐based diet (TD.04539; 18% casein protein, 0.7% Pi, 0.6% Ca; Teklad) with cellulose, a minimally fermented fiber. Treatment with inulin began at 22 weeks of age (~50% normal glomerular filtrati…	Normal littermate animals (NL) with casein/cellulose diet	Calcein injection	12 to 14	"equally divided"	"equally divided"	0 (=birth)	30 (for CKD4) or 32 (CKD5)	30 (for CKD4) or 32 (CKD5)	not specified	not specified	casein‐based diet (after week 22)	18% casein protein, 0.7% Pi, 0.6% Ca	Teklad, Indianapolis, IN, USA	TD.04539	0.007	0.006	18% (casein)
20	Biruete et al., 2022	Biruete, A., Metzger, C. E., Chen, N. X., Swallow, E. A., Vrabec, C., Clinkenbeard, E. L., Stacy, A. J., Srinivasan, S., O'Neill, K., Avin, K. G., Allen, M. R. and Moe, S. M.	Effects of ferric citrate and intravenous iron sucrose on markers of mineral, bone, and iron homeostasis in a rat model of CKD-MBD	2022	NEPHROLOGY DIALYSIS TRANSPLANTATION	37	10	rat	Cy/+IU	male only	USA	Genetic Alteration	Breeding+Age	Cy/+ rats	Rats were bred in-house and weaned at 3 weeks of age; at 10 weeks they were single-housed with free access to food (autoclaved Teklad 2018SX; Envigo, Indianapolis, IN, USA) and tap water. Rats were phenotyped by plasma blood urea nitrogen (BUN) at 10 weeks of age [25, 30]. At 17 weeks of age, CKD and unaffected normal (NL) littermates were placed on a nonautoclaved diet of 18% casein-based protei…	normal (NL) littermates	Calcein injection	11 to 14	"equally divided"	"equally divided"	0 (=birth)	28	28	not specified	not specified	not specified (until week 17)	see diet sheet	Teklad, Indianapolis, IN, USA	Teklad 2018SX	0.007	0.01	0.184	2	Vitamin D3
								rat	Cy/+IU	male only	USA	Genetic Alteration	Breeding+Age	Cy/+ rats	Rats were bred in-house and weaned at 3 weeks of age; at 10 weeks they were single-housed with free access to food (autoclaved Teklad 2018SX; Envigo, Indianapolis, IN, USA) and tap water. Rats were phenotyped by plasma blood urea nitrogen (BUN) at 10 weeks of age [25, 30]. At 17 weeks of age, CKD and unaffected normal (NL) littermates were placed on a nonautoclaved diet of 18% casein-based protei…	normal (NL) littermates	Calcein injection	11 to 14	"equally divided"	"equally divided"	0 (=birth)	28	28	not specified	not specified	nonautoclaved diet (from week 18)	18% casein-based protein, 0.7% phosphorus (85% as phosphate additives) and 0.7% calcium	Teklad, Indianapolis, IN, USA, Envigo	TD.04539	0.007	0.007	18% (casein)
21	Bisson et al., 2019	Bisson, S. K., Ung, R. V., Picard, S., Valade, D., Agharazii, M., Larivière, R. and Mac-Way, F.	High calcium, phosphate and calcitriol supplementation leads to an osteocyte-like phenotype in calcified vessels and bone mineralisation defect in uremic rats	2019	J Bone Miner Metab	37	2	rat	Wistar	male only	Canada	Diet + Reagent Application	in vivo intra-aortic perfusion	Vitamin D (any derivate) + calcium/phosphate diet	The animal protocol was conducted in accordance with the guidelines of the Canadian Council of Protection of Animals and was approved by the local Animal Care Committee. Male Wistar rats weighing 200–225 g were purchased from Charles River (Saint-Constant, Quebec, Canada) and were allowed free access to standard rat chow and tap water in temperature and humidity control conditions with a 12-h dar…	control (not clear if sham) + normal chow	intraperitoneal tetracycline injections were given to all rats at two different periods (first dose at 50 mg/kg and second dose at 20 mg/kg), 5 days apart	8	not specified but half / half	not specified but half / half	not specified	5–7 weeks (according to the health status of CKD + Ca/P/VitD rats)	not specified	200–225	not specified	standard rat chow	not specified	not specified	not specified						high calcium (1.2%) and phosphate (1.2%) diet	high calcium (1.2%) and phosphate (1.2%) diet	Harlan Teklab, Madison, WI, USA	not specified	yes	1.2%	1.2%					4 to 6
								rat	Wistar	male only	Canada	Surgery	in vivo intra-aortic perfusion	Subtotal nephrectomy	The animal protocol was conducted in accordance with the guidelines of the Canadian Council of Protection of Animals and was approved by the local Animal Care Committee. Male Wistar rats weighing 200–225 g were purchased from Charles River (Saint-Constant, Quebec, Canada) and were allowed free access to standard rat chow and tap water in temperature and humidity control conditions with a 12-h dar…	control (not clear if sham) + normal chow	intraperitoneal tetracycline injections were given to all rats at two different periods (first dose at 50 mg/kg and second dose at 20 mg/kg), 5 days apart	12	not specified but half / half	not specified but half / half	not specified	5–7 weeks (according to the health status of CKD + Ca/P/VitD rats)	not specified	200–225	not specified	standard rat chow	not specified	not specified	not specified
								rat	Wistar	male only	Canada	Diet + Surgery + Reagent Application	in vivo intra-aortic perfusion	Subtotal nephrectomy + Vitamin D (any derivate) + calcium/phosphate diet	The animal protocol was conducted in accordance with the guidelines of the Canadian Council of Protection of Animals and was approved by the local Animal Care Committee. Male Wistar rats weighing 200–225 g were purchased from Charles River (Saint-Constant, Quebec, Canada) and were allowed free access to standard rat chow and tap water in temperature and humidity control conditions with a 12-h dar…	control (not clear if sham) + normal chow ; CKD ; Ca/P/VitD	intraperitoneal tetracycline injections were given to all rats at two different periods (first dose at 50 mg/kg and second dose at 20 mg/kg), 5 days apart	12	not specified but half / half	not specified but half / half	not specified	5–7 weeks (according to the health status of CKD + Ca/P/VitD rats)	not specified	200–225	not specified	standard rat chow	not specified	not specified	not specified						high calcium (1.2%) and phosphate (1.2%) diet	high calcium (1.2%) and phosphate (1.2%) diet	Harlan Teklab, Madison, WI, USA	not specified	yes	1.2%	1.2%					4 to 6
22	Bordoloi et al., 2015	Bordoloi, J. K., Berry, D., Khan, I. U., Sunassee, K., de Rosales, R. T., Shanahan, C. and Blower, P. J.	Technetium-99m and rhenium-188 complexes with one and two pendant bisphosphonate groups for imaging arterial calcification	2015	Dalton Trans	44	11	rat	Sprague-Dawley	male only	UK	Diet + Reagent Application	Breeding+Age	Warfarin + Vitamin K + Vitamin D (any derivate)	For imaging of arterial calcification, Sprague Dawley rats (n = 6; male; 21-27 days old) were purchased from Charles River Laboratories. After an acclimatisation period of 7 days, 6 rats were fed with a diet containing warfarin (3 mg/g food) and vitamin K1 (1.5 mg/g food) for 11 days. The rats were given 200,000 IU/kg/day subcutaneous injections of cholecalciferol (Sigma- 47763) from day 7 to day…	none?	Rats under Isoflurane anaesthesia were injected with 40-50 MBq (100 µL) of the radiotracers via a tail vein with 99mTc-1, [99mTc]-4 or [99mTc]-7 (n = 2 in each case).	6	24	24	3 to 4	1.5	4.5 to 5.5	not specified	not specified	not specified	not specified	not specified	not specified						diet containing warfarin and vitamin K1	warfarin (3 mg/g food) and vitamin K1 (1.5 mg/g food)	not specified	not specified	no							1.5
								rat	Sprague-Dawley	male only	UK	Diet + Reagent Application	Breeding+Age	Warfarin + Vitamin K + Vitamin D (any derivate)	For imaging of arterial calcification, Sprague Dawley rats (n = 6; male; 21-27 days old) were purchased from Charles River Laboratories. After an acclimatisation period of 7 days, 6 rats were fed with a diet containing warfarin (3 mg/g food) and vitamin K1 (1.5 mg/g food) for 11 days. The rats were given 200,000 IU/kg/day subcutaneous injections of cholecalciferol (Sigma- 47763) from day 7 to day…	none?	Rats under Isoflurane anaesthesia were injected with 40-50 MBq (100 µL) of the radiotracers via a tail vein with 99mTc-1, [99mTc]-4 or [99mTc]-7 (n = 2 in each case).	6	24	24	3 to 4	1.5	4.5 to 5.5	not specified	not specified	not specified	not specified	not specified	not specified						diet containing warfarin and vitamin K1	warfarin (3 mg/g food) and vitamin K1 (1.5 mg/g food)	not specified	not specified	no							1.5
23	Boström et al., 2011	Boström, K. I., Jumabay, M., Matveyenko, A., Nicholas, S. B. and Yao, Y.	Activation of vascular bone morphogenetic protein signaling in diabetes mellitus	2011	Circ Res	108	4	rat	Sprague-Dawley	not specified	USA	Genetic Alteration	Obesity phenotype	human islet amyloid polypeptide (HIP rats) + calcium/phosphate diet	human islet amyloid polypeptide (HIP rats)	wild type	single subcutaneous (SQ) dose of vehicle. + Two weeks prior to the end of the study, all animals were given an intraperitoneal injection of calcein (1% concentration, 0.1mL/100g body weight); a second injection was given 10 days later.	not specified in M&M	not specified but half / half	not specified but half / half	0 = birth	up to 81	up to 81	not specified	not specified	basic diet is counted as model diet									Rodent Diet (only model diet because of calcium and phosphate conc)	50% carbohydrate, 24% protein, and 4% fat	Harlan Teklad, Madison, WI	8604	no	1.1%	0.014	24%	2.4	Vitamin D3		up to 81
24	Bouvet et al., 2007	Bouvet, C., Peeters, W., Moreau, S., DeBlois, D. and Moreau, P.	A new rat model of diabetic macrovascular complication	2007	Cardiovasc Res	73	3	rat	Wistar	male only	Canada	Diet + Reagent Application	If other intervention type: specification	Warfarin + Vitamin K	Male Wistar rats (3–4 weeks old) were obtained from Charles River Breeding Laboratories (St-Constant, Qc, Canada). They were fed a high fat diet containing 45 kcal % fat (soybean oil and lard that included 0.95 mg cholesterol by g of lard), 35 kcal % carbohydrates and 20 kcal % protein (Research diets, D12451) ad libitumduring 8 weeks, followed by a single low dose of streptozotocin (STZ, 30 mg/k…	normal diet, no streptozotocin	vehicle injection (not further described)	not specified in MM (14 in Table 1)	if both sexes: n male	if both sexes: n female	3 to 4	12	15 to 16	not specified	470	not specified	not specified	not specified	not specified						warfarin in drinking water	warfarin in drinking water	warfarin in drinking water	warfarin in drinking water	no							3
								rat	Wistar	male only	Canada	Diet + Reagent Application	If other intervention type: specification	Streptozotocin + high fat diet + Warfarin+Vitamin K	Male Wistar rats (3–4 weeks old) were obtained from Charles River Breeding Laboratories (St-Constant, Qc, Canada). They were fed a high fat diet containing 45 kcal % fat (soybean oil and lard that included 0.95 mg cholesterol by g of lard), 35 kcal % carbohydrates and 20 kcal % protein (Research diets, D12451) ad libitumduring 8 weeks, followed by a single low dose of streptozotocin (STZ, 30 mg/k…	normal diet, no streptozotocin; the other two groups	vehicle injection (not further described)	not specified in MM (12 (for D4) in Table 1 and 9 (for D7))	if both sexes: n male	if both sexes: n female	3 to 4	12 (D4); 15 (D7)	15 to 19	not specified	495 (D4); 440 (D7)	not specified	not specified	not specified	not specified						high fat diet	45 kcal % fat (soybean oil and lard that included 0.95 mg cholesterol by g of lard), 35 kcal % carbohydrates and 20 kcal % protein (Research diets, D12451) ad libitum	not specified	not specified	no							12 or 15
								rat	Wistar	male only	Canada	Diet + Reagent Application	If other intervention type: specification	Streptozotocin + high fat diet + Warfarin+Vitamin K	Male Wistar rats (3–4 weeks old) were obtained from Charles River Breeding Laboratories (St-Constant, Qc, Canada). They were fed a high fat diet containing 45 kcal % fat (soybean oil and lard that included 0.95 mg cholesterol by g of lard), 35 kcal % carbohydrates and 20 kcal % protein (Research diets, D12451) ad libitumduring 8 weeks, followed by a single low dose of streptozotocin (STZ, 30 mg/k…	normal diet, no streptozotocin; the other two groups	vehicle injection (not further described)	not specified in MM (12 (for D4) in Table 1 and 9 (for D7))	if both sexes: n male	if both sexes: n female	3 to 4	12 (D4); 15 (D7)	15 to 19	not specified	495 (D4); 440 (D7)	not specified	not specified	not specified	not specified						warfarin in drinking water	warfarin in drinking water	warfarin in drinking water	warfarin in drinking water	no							3
								rat	Wistar	male only	Canada	Diet + Reagent Application	If other intervention type: specification	Streptozotocin + high fat diet	Male Wistar rats (3–4 weeks old) were obtained from Charles River Breeding Laboratories (St-Constant, Qc, Canada). They were fed a high fat diet containing 45 kcal % fat (soybean oil and lard that included 0.95 mg cholesterol by g of lard), 35 kcal % carbohydrates and 20 kcal % protein (Research diets, D12451) ad libitumduring 8 weeks, followed by a single low dose of streptozotocin (STZ, 30 mg/k…	normal diet, no streptozotocin	vehicle injection (not further described)	not specified in MM (10 (for D4) in Table 1 and 9 (for D7))	if both sexes: n male	if both sexes: n female	3 to 4	12 (D4); 15 (D7)	15 to 19	not specified	521 (D4); 463 (D7)	not specified	not specified	not specified	not specified						high fat diet	45 kcal % fat (soybean oil and lard that included 0.95 mg cholesterol by g of lard), 35 kcal % carbohydrates and 20 kcal % protein (Research diets, D12451) ad libitum	Research diets	D12451	no			0.24				12 or 15
								rat	Wistar	male only	Canada	Diet + Reagent Application	If other intervention type: specification	Streptozotocin + high fat diet	Male Wistar rats (3–4 weeks old) were obtained from Charles River Breeding Laboratories (St-Constant, Qc, Canada). They were fed a high fat diet containing 45 kcal % fat (soybean oil and lard that included 0.95 mg cholesterol by g of lard), 35 kcal % carbohydrates and 20 kcal % protein (Research diets, D12451) ad libitumduring 8 weeks, followed by a single low dose of streptozotocin (STZ, 30 mg/k…	normal diet, no streptozotocin	vehicle injection (not further described)	not specified in MM (10 (for D4) in Table 1 and 9 (for D7))	if both sexes: n male	if both sexes: n female	3 to 4	12 (D4); 15 (D7)	15 to 19	not specified	521 (D4); 463 (D7)	not specified	not specified	not specified	not specified						high fat diet	45 kcal % fat (soybean oil and lard that included 0.95 mg cholesterol by g of lard), 35 kcal % carbohydrates and 20 kcal % protein (Research diets, D12451) ad libitum	Research diets	D12451	no			0.24				12 or 15
25	Brodeur et al., 2014	Brodeur, M. R., Bouvet, C., Bouchard, S., Moreau, S., Leblond, J., Deblois, D. and Moreau, P.	Reduction of advanced-glycation end products levels and inhibition of RAGE signaling decreases rat vascular calcification induced by diabetes	2014	PLoS One	9	1	rat	Wistar	male only	Canada	Diet + Reagent Application	Age	Streptozotocin + high fat diet + Warfarin+Vitamin K	Male Wistar rats (initial weight of 50–75 g) were obtained from Charles River Breeding Laboratories (St-Constant, Qc, Canada). They were fed a high fat diet containing 45 kcal % fat, 35 kcal % carbohydrates and 20 kcal % protein (Research diets, D12451, New Brunswick, NJ, USA) ad libitum during 8 weeks, followed by a single dose of streptozotocin (STZ, 30 mg/kg intra-peritoneally). Four weeks aft…	Controls consisted of age-matched untreated rats (Ctrl3 or Ctrl7). Still high fgat diet?	animals had IP injections of tetracycline at 5 weeks and 1 week prior to sacrifice for labelling of bone actively undergoing mineralization	not specified	not specified but half / half	not specified but half / half	not specified	15 or 19	not specified	50 to 75	493 (D3); 550 (D7)	not specified	not specified	not specified	not specified						high fat diet	45 kcal % fat, 35 kcal % carbohydrates and 20 kcal % protein	Research diets, New Brunswick, NJ, USA	D12451	no			0.24				8
								rat	Wistar	male only	Canada	Diet + Reagent Application	Age	Streptozotocin + high fat diet + Warfarin+Vitamin K	Male Wistar rats (initial weight of 50–75 g) were obtained from Charles River Breeding Laboratories (St-Constant, Qc, Canada). They were fed a high fat diet containing 45 kcal % fat, 35 kcal % carbohydrates and 20 kcal % protein (Research diets, D12451, New Brunswick, NJ, USA) ad libitum during 8 weeks, followed by a single dose of streptozotocin (STZ, 30 mg/kg intra-peritoneally). Four weeks aft…	Controls consisted of age-matched untreated rats (Ctrl3 or Ctrl7). Still high fgat diet?	animals had IP injections of tetracycline at 5 weeks and 1 week prior to sacrifice for labelling of bone actively undergoing mineralization	not specified	not specified but half / half	not specified but half / half	not specified	15 or 19	not specified	50 to 75	493 (D3); 550 (D7)	not specified	not specified	not specified	not specified						warfarin (in drinking water)	20 mg. kg−1. day−1 i			no							3 or 7
26	Brodeur et al., 2013	Brodeur, M. R., Bouvet, C., Barrette, M. and Moreau, P.	Palmitic acid increases medial calcification by inducing oxidative stress	2013	J Vasc Res	50	5	rat	Wistar	male only	Canada	Diet + Reagent Application	Age	Warfarin + Vitamin K	Male Wistar rats (initial weight 175-200 g, n = 8 per group) were obtained from Charles River Breeding Laboratories (Saint-Constant, Qué., Canada). They received warfarin (20 mg · kg-1 ·day-1 in drinking water) to inhibit the vitamin K-dependent MGP carboxylation, and vitamin K (phylloquinone, 85 mg · kg-1 · day-1 subcutaneous injection) to prevent bleeding. This warfarin/vitamin K (WVK) treatmen…	Controls consisted of age-matched untreated rats (Ctrl)	implantation of non-MSC-containing collagen gels	8	not specified but half / half	not specified but half / half	not specified	3	not specified	175 to 200	362	not specified	not specified	not specified	not specified						warfarin in drining water	warfarin in drining water	warfarin in drining water	warfarin in drining water	no							3
								rat	Wistar	male only	Canada	Diet + Reagent Application	Age	Warfarin + Vitamin K	Male Wistar rats (initial weight 175-200 g, n = 8 per group) were obtained from Charles River Breeding Laboratories (Saint-Constant, Qué., Canada). They received warfarin (20 mg · kg-1 ·day-1 in drinking water) to inhibit the vitamin K-dependent MGP carboxylation, and vitamin K (phylloquinone, 85 mg · kg-1 · day-1 subcutaneous injection) to prevent bleeding. This warfarin/vitamin K (WVK) treatmen…	Controls consisted of age-matched untreated rats (Ctrl)	implantation of non-MSC-containing collagen gels	8	not specified but half / half	not specified but half / half	not specified	3	not specified	175 to 200	362	not specified	not specified	not specified	not specified						warfarin in drining water	warfarin in drining water	warfarin in drining water	warfarin in drining water	no							3
27	Buján et al., 1996	Buján, J., Bellón, J. M., Sabater, C., Jurado, F., García-Honduvilla, N., Domínguez, B. and Jorge, E.	Modifications induced by atherogenic diet in the capacity of the arterial wall in rats to respond to surgical insult	1996	Atherosclerosis	122	2	rat	Sprague-Dawley	female only	no approval statement	Diet + Reagent Application	in vivo intra-aortic perfusion	High fat diet	For 3 consecutive days, in addition to the standard diet for rodents (A.04, PANLAB@ S.L; composition/l00 mg: gross protein, 17.62 mg; gross fat, 2.50 mg; gross cellu- lose, 4.05 mg; gross ash, 4.38 mg; starches, 43.30 mg; calcium, 0.66 mg; phosphorus, 0.49 mg; sodium, 0.14 mg; vitamin A, 7500.00 IU; vitamin D, 1500.00 IU; vitamin E, 15 mg; lysine, 0.85 mg; methionine, 0.29 mg; and humidity, 10.54…	standard maintenance diet	vehicle (1% carboxymethylcellulose), from the start of the study until the end of the study at week 10	48	not specified but half / half	not specified but half / half	not specified	3,5	not specified	256.5	268	standard maintenance diet	composition/l00 mg: gross protein, 17.62 mg; gross fat, 2.50 mg; gross cellu- lose, 4.05 mg; gross ash, 4.38 mg; starches, 43.30 mg; calcium, 0.66 mg; phosphorus, 0.49 mg; sodium, 0.14 mg; vitamin A, 7500.00 IU; vitamin D, 1500.00 IU; vitamin E, 15 mg; lysine, 0.85 mg; methionine, 0.29 mg; and humidity, 10.54	PANLABa, S.L.	A.04,	0.49%	0.0066	17.62%	15000	Vitamin D	high-fat diet	500 g maintenance diet A.04, PANLABa, S.L., 100 g Arias@ Butter, 5 g cholesterol (C,,H,,O) PANREAC@, and 2 g cholic acid FLUKA@ (C24H400)	PANLABa + PANREAC+ FLUKA	self prepared on basis of standard diet	no							3
								rat	Sprague-Dawley	female only	no approval statement	Diet + Reagent Application	in vivo intra-aortic perfusion	High fat diet	For 3 consecutive days, in addition to the standard diet for rodents (A.04, PANLAB@ S.L; composition/l00 mg: gross protein, 17.62 mg; gross fat, 2.50 mg; gross cellu- lose, 4.05 mg; gross ash, 4.38 mg; starches, 43.30 mg; calcium, 0.66 mg; phosphorus, 0.49 mg; sodium, 0.14 mg; vitamin A, 7500.00 IU; vitamin D, 1500.00 IU; vitamin E, 15 mg; lysine, 0.85 mg; methionine, 0.29 mg; and humidity, 10.54…	standard maintenance diet	vehicle (1% carboxymethylcellulose), from the start of the study until the end of the study at week 10	48	not specified but half / half	not specified but half / half	not specified	3,5	not specified	241.5	279.5	standard maintenance diet	composition/l00 mg: gross protein, 17.62 mg; gross fat, 2.50 mg; gross cellu- lose, 4.05 mg; gross ash, 4.38 mg; starches, 43.30 mg; calcium, 0.66 mg; phosphorus, 0.49 mg; sodium, 0.14 mg; vitamin A, 7500.00 IU; vitamin D, 1500.00 IU; vitamin E, 15 mg; lysine, 0.85 mg; methionine, 0.29 mg; and humidity, 10.54	PANLABa, S.L.	A.04,	0.49%	0.0066	17.62%	15000	Vitamin D	high-fat diet	500 g maintenance diet A.04, PANLABa, S.L., 100 g Arias@ Butter, 5 g cholesterol (C,,H,,O) PANREAC@, and 2 g cholic acid FLUKA@ (C24H400)	PANLABa + PANREAC+ FLUKA	self prepared on basis of standard diet	no							3
								rat	Sprague-Dawley	female only	no approval statement	Diet + Reagent Application	in vivo intra-aortic perfusion	High fat diet	For 3 consecutive days, in addition to the standard diet for rodents (A.04, PANLAB@ S.L; composition/l00 mg: gross protein, 17.62 mg; gross fat, 2.50 mg; gross cellu- lose, 4.05 mg; gross ash, 4.38 mg; starches, 43.30 mg; calcium, 0.66 mg; phosphorus, 0.49 mg; sodium, 0.14 mg; vitamin A, 7500.00 IU; vitamin D, 1500.00 IU; vitamin E, 15 mg; lysine, 0.85 mg; methionine, 0.29 mg; and humidity, 10.54…	standard maintenance diet	vehicle (1% carboxymethylcellulose), from the start of the study until the end of the study at week 10	48	not specified but half / half	not specified but half / half	not specified	4	not specified	251.5	295	standard maintenance diet	composition/l00 mg: gross protein, 17.62 mg; gross fat, 2.50 mg; gross cellu- lose, 4.05 mg; gross ash, 4.38 mg; starches, 43.30 mg; calcium, 0.66 mg; phosphorus, 0.49 mg; sodium, 0.14 mg; vitamin A, 7500.00 IU; vitamin D, 1500.00 IU; vitamin E, 15 mg; lysine, 0.85 mg; methionine, 0.29 mg; and humidity, 10.54	PANLABa, S.L.	A.04,	0.49%	0.0066	17.62%	15000	Vitamin D	high-fat diet	500 g maintenance diet A.04, PANLABa, S.L., 100 g Arias@ Butter, 5 g cholesterol (C,,H,,O) PANREAC@, and 2 g cholic acid FLUKA@ (C24H400)	PANLABa + PANREAC+ FLUKA	self prepared on basis of standard diet	no							3
								rat	Sprague-Dawley	female only	no approval statement	Diet + Reagent Application	in vivo intra-aortic perfusion	High fat diet	For 3 consecutive days, in addition to the standard diet for rodents (A.04, PANLAB@ S.L; composition/l00 mg: gross protein, 17.62 mg; gross fat, 2.50 mg; gross cellu- lose, 4.05 mg; gross ash, 4.38 mg; starches, 43.30 mg; calcium, 0.66 mg; phosphorus, 0.49 mg; sodium, 0.14 mg; vitamin A, 7500.00 IU; vitamin D, 1500.00 IU; vitamin E, 15 mg; lysine, 0.85 mg; methionine, 0.29 mg; and humidity, 10.54…	standard maintenance diet	vehicle (1% carboxymethylcellulose), from the start of the study until the end of the study at week 10	48	not specified but half / half	not specified but half / half	not specified	5,5	not specified	250	304.5	standard maintenance diet	composition/l00 mg: gross protein, 17.62 mg; gross fat, 2.50 mg; gross cellu- lose, 4.05 mg; gross ash, 4.38 mg; starches, 43.30 mg; calcium, 0.66 mg; phosphorus, 0.49 mg; sodium, 0.14 mg; vitamin A, 7500.00 IU; vitamin D, 1500.00 IU; vitamin E, 15 mg; lysine, 0.85 mg; methionine, 0.29 mg; and humidity, 10.54	PANLABa, S.L.	A.04,	0.49%	0.0066	17.62%	15000	Vitamin D	high-fat diet	500 g maintenance diet A.04, PANLABa, S.L., 100 g Arias@ Butter, 5 g cholesterol (C,,H,,O) PANREAC@, and 2 g cholic acid FLUKA@ (C24H400)	PANLABa + PANREAC+ FLUKA	self prepared on basis of standard diet	no							3
								rat	Sprague-Dawley	female only	no approval statement	Diet + Reagent Application	in vivo intra-aortic perfusion	High fat diet	For 3 consecutive days, in addition to the standard diet for rodents (A.04, PANLAB@ S.L; composition/l00 mg: gross protein, 17.62 mg; gross fat, 2.50 mg; gross cellu- lose, 4.05 mg; gross ash, 4.38 mg; starches, 43.30 mg; calcium, 0.66 mg; phosphorus, 0.49 mg; sodium, 0.14 mg; vitamin A, 7500.00 IU; vitamin D, 1500.00 IU; vitamin E, 15 mg; lysine, 0.85 mg; methionine, 0.29 mg; and humidity, 10.54…	standard maintenance diet	vehicle (1% carboxymethylcellulose), from the start of the study until the end of the study at week 10	48	not specified but half / half	not specified but half / half	not specified	6,5	not specified	267.5	331	standard maintenance diet	composition/l00 mg: gross protein, 17.62 mg; gross fat, 2.50 mg; gross cellu- lose, 4.05 mg; gross ash, 4.38 mg; starches, 43.30 mg; calcium, 0.66 mg; phosphorus, 0.49 mg; sodium, 0.14 mg; vitamin A, 7500.00 IU; vitamin D, 1500.00 IU; vitamin E, 15 mg; lysine, 0.85 mg; methionine, 0.29 mg; and humidity, 10.54	PANLABa, S.L.	A.04,	0.49%	0.0066	17.62%	15000	Vitamin D	high-fat diet	500 g maintenance diet A.04, PANLABa, S.L., 100 g Arias@ Butter, 5 g cholesterol (C,,H,,O) PANREAC@, and 2 g cholic acid FLUKA@ (C24H400)	PANLABa + PANREAC+ FLUKA	self prepared on basis of standard diet	no							3
								rat	Sprague-Dawley	female only	no approval statement	Diet + Reagent Application	in vivo intra-aortic perfusion	High fat diet	For 3 consecutive days, in addition to the standard diet for rodents (A.04, PANLAB@ S.L; composition/l00 mg: gross protein, 17.62 mg; gross fat, 2.50 mg; gross cellu- lose, 4.05 mg; gross ash, 4.38 mg; starches, 43.30 mg; calcium, 0.66 mg; phosphorus, 0.49 mg; sodium, 0.14 mg; vitamin A, 7500.00 IU; vitamin D, 1500.00 IU; vitamin E, 15 mg; lysine, 0.85 mg; methionine, 0.29 mg; and humidity, 10.54…	standard maintenance diet	vehicle (1% carboxymethylcellulose), from the start of the study until the end of the study at week 10	48	not specified but half / half	not specified but half / half	not specified	8	not specified	288.5	333.5	standard maintenance diet	composition/l00 mg: gross protein, 17.62 mg; gross fat, 2.50 mg; gross cellu- lose, 4.05 mg; gross ash, 4.38 mg; starches, 43.30 mg; calcium, 0.66 mg; phosphorus, 0.49 mg; sodium, 0.14 mg; vitamin A, 7500.00 IU; vitamin D, 1500.00 IU; vitamin E, 15 mg; lysine, 0.85 mg; methionine, 0.29 mg; and humidity, 10.54	PANLABa, S.L.	A.04,	0.49%	0.0066	17.62%	15000	Vitamin D	high-fat diet	500 g maintenance diet A.04, PANLABa, S.L., 100 g Arias@ Butter, 5 g cholesterol (C,,H,,O) PANREAC@, and 2 g cholic acid FLUKA@ (C24H400)	PANLABa + PANREAC+ FLUKA	self prepared on basis of standard diet	no							3
								rat	Sprague-Dawley	female only	no approval statement	Diet + Reagent Application	in vivo intra-aortic perfusion	High fat diet	For 3 consecutive days, in addition to the standard diet for rodents (A.04, PANLAB@ S.L; composition/l00 mg: gross protein, 17.62 mg; gross fat, 2.50 mg; gross cellu- lose, 4.05 mg; gross ash, 4.38 mg; starches, 43.30 mg; calcium, 0.66 mg; phosphorus, 0.49 mg; sodium, 0.14 mg; vitamin A, 7500.00 IU; vitamin D, 1500.00 IU; vitamin E, 15 mg; lysine, 0.85 mg; methionine, 0.29 mg; and humidity, 10.54…	standard maintenance diet	vehicle (1% carboxymethylcellulose), from the start of the study until the end of the study at week 10	48	not specified but half / half	not specified but half / half	not specified	10,5	not specified	232.5	285.5	standard maintenance diet	composition/l00 mg: gross protein, 17.62 mg; gross fat, 2.50 mg; gross cellu- lose, 4.05 mg; gross ash, 4.38 mg; starches, 43.30 mg; calcium, 0.66 mg; phosphorus, 0.49 mg; sodium, 0.14 mg; vitamin A, 7500.00 IU; vitamin D, 1500.00 IU; vitamin E, 15 mg; lysine, 0.85 mg; methionine, 0.29 mg; and humidity, 10.54	PANLABa, S.L.	A.04,	0.49%	0.0066	17.62%	15000	Vitamin D	high-fat diet	500 g maintenance diet A.04, PANLABa, S.L., 100 g Arias@ Butter, 5 g cholesterol (C,,H,,O) PANREAC@, and 2 g cholic acid FLUKA@ (C24H400)	PANLABa + PANREAC+ FLUKA	self prepared on basis of standard diet	no							3
								rat	Sprague-Dawley	female only	no approval statement	Diet + Reagent Application	in vivo intra-aortic perfusion	High fat diet	For 3 consecutive days, in addition to the standard diet for rodents (A.04, PANLAB@ S.L; composition/l00 mg: gross protein, 17.62 mg; gross fat, 2.50 mg; gross cellu- lose, 4.05 mg; gross ash, 4.38 mg; starches, 43.30 mg; calcium, 0.66 mg; phosphorus, 0.49 mg; sodium, 0.14 mg; vitamin A, 7500.00 IU; vitamin D, 1500.00 IU; vitamin E, 15 mg; lysine, 0.85 mg; methionine, 0.29 mg; and humidity, 10.54…	standard maintenance diet	vehicle (1% carboxymethylcellulose), from the start of the study until the end of the study at week 10	48	not specified but half / half	not specified but half / half	not specified	13,5	not specified	254.5	329.5	standard maintenance diet	composition/l00 mg: gross protein, 17.62 mg; gross fat, 2.50 mg; gross cellu- lose, 4.05 mg; gross ash, 4.38 mg; starches, 43.30 mg; calcium, 0.66 mg; phosphorus, 0.49 mg; sodium, 0.14 mg; vitamin A, 7500.00 IU; vitamin D, 1500.00 IU; vitamin E, 15 mg; lysine, 0.85 mg; methionine, 0.29 mg; and humidity, 10.54	PANLABa, S.L.	A.04,	0.49%	0.0066	17.62%	15000	Vitamin D	high-fat diet	500 g maintenance diet A.04, PANLABa, S.L., 100 g Arias@ Butter, 5 g cholesterol (C,,H,,O) PANREAC@, and 2 g cholic acid FLUKA@ (C24H400)	PANLABa + PANREAC+ FLUKA	self prepared on basis of standard diet	no							3
								rat	Sprague-Dawley	female only	no approval statement	Diet + Reagent Application	in vivo intra-aortic perfusion	High fat diet	For 3 consecutive days, in addition to the standard diet for rodents (A.04, PANLAB@ S.L; composition/l00 mg: gross protein, 17.62 mg; gross fat, 2.50 mg; gross cellu- lose, 4.05 mg; gross ash, 4.38 mg; starches, 43.30 mg; calcium, 0.66 mg; phosphorus, 0.49 mg; sodium, 0.14 mg; vitamin A, 7500.00 IU; vitamin D, 1500.00 IU; vitamin E, 15 mg; lysine, 0.85 mg; methionine, 0.29 mg; and humidity, 10.54…	standard maintenance diet	vehicle (1% carboxymethylcellulose), from the start of the study until the end of the study at week 10	48	not specified but half / half	not specified but half / half	not specified	16,5	not specified	250.5	356	standard maintenance diet	composition/l00 mg: gross protein, 17.62 mg; gross fat, 2.50 mg; gross cellu- lose, 4.05 mg; gross ash, 4.38 mg; starches, 43.30 mg; calcium, 0.66 mg; phosphorus, 0.49 mg; sodium, 0.14 mg; vitamin A, 7500.00 IU; vitamin D, 1500.00 IU; vitamin E, 15 mg; lysine, 0.85 mg; methionine, 0.29 mg; and humidity, 10.54	PANLABa, S.L.	A.04,	0.49%	0.0066	17.62%	15000	Vitamin D	high-fat diet	500 g maintenance diet A.04, PANLABa, S.L., 100 g Arias@ Butter, 5 g cholesterol (C,,H,,O) PANREAC@, and 2 g cholic acid FLUKA@ (C24H400)	PANLABa + PANREAC+ FLUKA	self prepared on basis of standard diet	no							3
								rat	Sprague-Dawley	female only	no approval statement	Diet + Reagent Application	in vivo intra-aortic perfusion	High fat diet	For 3 consecutive days, in addition to the standard diet for rodents (A.04, PANLAB@ S.L; composition/l00 mg: gross protein, 17.62 mg; gross fat, 2.50 mg; gross cellu- lose, 4.05 mg; gross ash, 4.38 mg; starches, 43.30 mg; calcium, 0.66 mg; phosphorus, 0.49 mg; sodium, 0.14 mg; vitamin A, 7500.00 IU; vitamin D, 1500.00 IU; vitamin E, 15 mg; lysine, 0.85 mg; methionine, 0.29 mg; and humidity, 10.54…	standard maintenance diet	vehicle (1% carboxymethylcellulose), from the start of the study until the end of the study at week 10	48	not specified but half / half	not specified but half / half	not specified	20,5	not specified	262.5	352	standard maintenance diet	composition/l00 mg: gross protein, 17.62 mg; gross fat, 2.50 mg; gross cellu- lose, 4.05 mg; gross ash, 4.38 mg; starches, 43.30 mg; calcium, 0.66 mg; phosphorus, 0.49 mg; sodium, 0.14 mg; vitamin A, 7500.00 IU; vitamin D, 1500.00 IU; vitamin E, 15 mg; lysine, 0.85 mg; methionine, 0.29 mg; and humidity, 10.54	PANLABa, S.L.	A.04,	0.49%	0.0066	17.62%	15000	Vitamin D	high-fat diet	500 g maintenance diet A.04, PANLABa, S.L., 100 g Arias@ Butter, 5 g cholesterol (C,,H,,O) PANREAC@, and 2 g cholic acid FLUKA@ (C24H400)	PANLABa + PANREAC+ FLUKA	self prepared on basis of standard diet	no							3
								rat	Sprague-Dawley	female only	no approval statement	Diet + Reagent Application	in vivo intra-aortic perfusion	High fat diet	For 3 consecutive days, in addition to the standard diet for rodents (A.04, PANLAB@ S.L; composition/l00 mg: gross protein, 17.62 mg; gross fat, 2.50 mg; gross cellu- lose, 4.05 mg; gross ash, 4.38 mg; starches, 43.30 mg; calcium, 0.66 mg; phosphorus, 0.49 mg; sodium, 0.14 mg; vitamin A, 7500.00 IU; vitamin D, 1500.00 IU; vitamin E, 15 mg; lysine, 0.85 mg; methionine, 0.29 mg; and humidity, 10.54…	standard maintenance diet	vehicle (1% carboxymethylcellulose), from the start of the study until the end of the study at week 10	48	not specified but half / half	not specified but half / half	not specified	28,5	not specified	254.5	344	standard maintenance diet	composition/l00 mg: gross protein, 17.62 mg; gross fat, 2.50 mg; gross cellu- lose, 4.05 mg; gross ash, 4.38 mg; starches, 43.30 mg; calcium, 0.66 mg; phosphorus, 0.49 mg; sodium, 0.14 mg; vitamin A, 7500.00 IU; vitamin D, 1500.00 IU; vitamin E, 15 mg; lysine, 0.85 mg; methionine, 0.29 mg; and humidity, 10.54	PANLABa, S.L.	A.04,	0.49%	0.0066	17.62%	15000	Vitamin D	high-fat diet	500 g maintenance diet A.04, PANLABa, S.L., 100 g Arias@ Butter, 5 g cholesterol (C,,H,,O) PANREAC@, and 2 g cholic acid FLUKA@ (C24H400)	PANLABa + PANREAC+ FLUKA	self prepared on basis of standard diet	no							3
28	Bulacio et al., 2012	Bulacio, R., Hazelhoff, M. H. and Torres, A. M.	Renal expression and function of oat1 and oat3 in rats with vascular calcification	2012	Pharmacology	90	2021-02-01	rat	Wistar	male only	no approval statement	Reagent Application	Age	Vitamin D (any derivate)	Treated rats were injected 10 days before the experiment with a single overdose of vitamin D3 (300,000 IU/kg, b.w., i.m.) in order to induce an experimental model of vascular calcification as previously described [11, 16–18]. Vitamin D3 solutions were prepared in corn oil.	Control ani- mals received an identical volume of corn oil by intramuscular injection (1 ml/kg)	no vehicles mentioned	14	24	24	16 to 19	1.5	17,5 to 20,5	320 to 380	368	not specified	not specified	not specified	not specified										no
29	Byun et al., 2022	Byun, K. A., Oh, S., Yang, J. Y., Lee, S. Y., Son, K. H. and Byun, K.	Ecklonia cava extracts decrease hypertension-related vascular calcification by modulating PGC-1α and SOD2	2022	Biomedicine and Pharmacotherapy	153		rat	spontaneously hypertensive rats (SHRs)	male only	South Korea	Genetic Alteration	Breeding+Age	Spontaneously hypertensive rats	Male SHRs (aged 8 weeks, n = 25) and WKY rats (aged 8 weeks, n = 5) were obtained from Orient Bio (Seongnam, Republic of Korea) and housed at a constant temperature of ~23 °C, relative humidity of 50%, and in 12/12 hr dark/light cycle. After 1 week for acclimatization, the SHRs were randomly categorized into four groups. For 4 weeks, all rats were administered drinking water (WKY/water, SHR/water…	WKY rats	Calcein injection	5	"equally divided"	"equally divided"	0 (=birth)	13	13	not specified	not specified	not specified	not specified	not specified	not specified	not specified		not specified	not specified	not specified
30	Cai et al., 2010 (A)	Cai, Y., Teng, X., Pan, C. S., Duan, X. H., Tang, C. S. and Qi, Y. F.	Adrenomedullin up-regulates osteopontin and attenuates vascular calcification via the cAMP/PKA signaling pathway	2010	Acta Pharmacol Sin	31	10	rat	Sprague-Dawley	male only	China	Reagent Application	If other intervention type: specification	Vitamin D(any derivate)/Nicotine	vitamin D3 (300,000 IU/kg in arachis oil, intramuscularly) plus nicotine (25 mg/kg in 5 mL peanut oil, intragastrically) at 09:00 on day 1, and nicotine was re-administered at 19:00 on the same day	vehicle (corresponding solvents)	Saline without phosphate was infused using an infusion pump (3 mL, 0.3 mL/min over 10 minutes)	10	if both sexes: n male	if both sexes: n female	not specified ("sexually mature")	4	not specified	150 - 180	not specified	not specified	not specified	not specified	not specified										no
31	Cai et al., 2010 (B)	Cai, Y., Xu, M. J., Teng, X., Zhou, Y. B., Chen, L., Zhu, Y., Wang, X., Tang, C. S. and Qi, Y. F.	Intermedin inhibits vascular calcification by increasing the level of matrix gamma-carboxyglutamic acid protein	2010	Cardiovasc Res	85	4	rat	Sprague-Dawley	male only	China	Reagent Application	in vivo intra-aortic perfusion	Vitamin D(any derivate)/Nicotine	rats were given vitamin D3 (300 000 IU kg−1 in arachis oil, intramuscularly) plus nicotine (25 mg kg−1 in 5 mL peanut oil, intragastrically) (Sigma, St Louis, MO, USA) at 9 am on day 1. Nicotine was re-administered at 7 pm. After 28 days, rats were killed	corresponding solvents as a vehicle control	The rats in the control and VC group were only treated with saline using an osmotic pump instead of Apelin	10	not specified but half / half	not specified but half / half	not specified	4	not specified	not specified	258,8	not specified	not specified	not specified	not specified										no
32	Cai et al., 2005	Cai, D. Y., Yu, F., Jiang, W., Jiang, H. F., Pan, C. S., Qi, Y. F., Chang, L., Zhao, J., Yang, J. H., Zhu, M. J., Jia, Y. X., Geng, B., Ma, T. M., Pang, Y. Z. and Tang, C. S.	Adrenomedullin(27-52) inhibits vascular calcification in rats	2005	Regul Pept	129	01. Mrz	rat	Sprague-Dawley	male only	not statement (probably China)	Reagent Application	If other intervention type: specification	Vitamin D(any derivate)/Nicotine	intramuscularly vitamin D3 (300,000 IU kg_x0001_ 1) in arachis oil, intragastrically nicotine (25 mg kg_x0001_ 1) in 25% alcohol	intramuscularly 5 ml arachis oil per kilogram body-weight, intragastricaly 5 ml 25% alcohol per kilogram body-weight,	subcutaneously 0.25 Al h_x0001_ 1 pure water through the Alzet Mini-osmotic Pump Model 2004 beginning at seventh day after treatment with Vitamin D3 and nicotine for consecutive 28 days	not specified (but 35 devided in 5 groups)	if both sexes: n male	if both sexes: n female	not specified ("sexually mature")	5	not specified	150-180	not specified	standard rodent pellets	not specified	Animal Center, Health Science Center, Peking University	not specified										no
								rat	Sprague-Dawley	male only	not statement (probably China)	Reagent Application	If other intervention type: specification	Vitamin D(any derivate)/Nicotine	intramuscularly vitamin D3 (300,000 IU kg_x0001_ 1) in arachis oil, intragastrically nicotine (25 mg kg_x0001_ 1) in 25% alcohol	intramuscularly 5 ml arachis oil per kilogram body-weight, intragastricaly 5 ml 25% alcohol per kilogram body-weight,	subcutaneously 0.25 Al h_x0001_ 1 pure water through the Alzet Mini-osmotic Pump Model 2004 beginning at seventh day after treatment with Vitamin D3 and nicotine for consecutive 28 days	not specified (but 35 devided in 5 groups)	if both sexes: n male	if both sexes: n female	not specified ("sexually mature")	5	not specified	150-180	not specified	standard rodent pellets	not specified	Animal Center, Health Science Center, Peking University	not specified										no
33	Cannon et al., 1990	Cannon, E. P. and Williams, B. J.	Raised vascular calcium in an animal model: effects on aortic function	1990	Cardiovasc Res	24	1	rat	Sprague-Dawley	female only	no approval statement	Reagent Application	Age	Vitamin D (any derivate)	After a 4 d recovery period following receipt of the animals, experimental animals were given an oral dose of 1 mg-d-’ Vitamin Dz (Ergocaiciferol, 40 000 000 USP Unitsag-’) (Sigma) on days 1-4 of the experiment. This dose is approximately equivalent to 4 mg.kg-’.d-’. Vitamin D was dissolved in ethanol and dispersed in propylene glycol (final ethanol concentration 8.33%). Daily doses were given in…	Age matched control animals received 200 p1.d-l of vehicle only, on the same schedule as drug treated animals.	animals had IP injections of tetracycline at 5 weeks and 1 week prior to sacrifice for labelling of bone actively undergoing mineralization	not specified	not specified but half / half	not specified but half / half	not specified	1 (and also 4?)	not specified	200 to 225	260,17	Purina Lab Chow	not specified	Purina	not specified										no
								rat	Sprague-Dawley	female only	no approval statement	Reagent Application	Age	Vitamin D (any derivate)	After a 4 d recovery period following receipt of the animals, experimental animals were given an oral dose of 1 mg-d-’ Vitamin Dz (Ergocaiciferol, 40 000 000 USP Unitsag-’) (Sigma) on days 1-4 of the experiment. This dose is approximately equivalent to 4 mg.kg-’.d-’. Vitamin D was dissolved in ethanol and dispersed in propylene glycol (final ethanol concentration 8.33%). Daily doses were given in…	Age matched control animals received 200 p1.d-l of vehicle only, on the same schedule as drug treated animals.	animals had IP injections of tetracycline at 5 weeks and 1 week prior to sacrifice for labelling of bone actively undergoing mineralization	not specified	not specified but half / half	not specified but half / half	not specified	1 (and also 4?)	not specified	200 to 225	260,17	Purina Lab Chow	not specified	Purina	not specified										no
34	Carrillo-López et al., 2021	Carrillo-López, N., Martínez-Arias, L., Alonso-Montes, C., Martín-Carro, B., Martín-Vírgala, J., Ruiz-Ortega, M., Fernández-Martín, J. L., Dusso, A. S., Rodriguez-García, M., Naves-Díaz, M., Cannata-Andía, J. B. and Panizo, S.	The receptor activator of nuclear factor κΒ ligand receptor leucine-rich repeat-containing G-protein-coupled receptor 4 contributes to parathyroid hormone-induced vascular calcification	2021	Nephrol Dial Transplant	36	4	rat	Wistar	male only	Spain	Surgery	Autoimmunization	Subtotal nephrectomy	First, microsurgical parathyroidectomy (PTX) was performed in a group of rats and a PTX sham operation in the remaining rats. In the PTX group, only the rats with serum calcium (Ca) levels <7.5 mg/dL and intact PTH [PTH(1–84)] <50 pg/mL were considered successfully PTX (92% PTX success) (Figure 1). Ten days later in the PTX animals and in a group of PTX sham-operated rats, chronic renal failure (…	Double sham group	subcutaneous pellets were also implanted to receive vehicles (Sigma-Aldrich, St. Louis, MO, USA); sham PTX	9	not specified but half / half	not specified but half / half	18	15.5	33.5	350 to 400	not specified	normal phosphorus (NP) diet	0.6% P and 0.6% Ca	Panlab, Barcelona, Spain	not specified	0.6%	0.6%								no
								rat	Wistar	male only	Spain	Diet + Surgery	Autoimmunization	Subtotal nephrectomy + phosphate diet	First, microsurgical parathyroidectomy (PTX) was performed in a group of rats and a PTX sham operation in the remaining rats. In the PTX group, only the rats with serum calcium (Ca) levels <7.5 mg/dL and intact PTH [PTH(1–84)] <50 pg/mL were considered successfully PTX (92% PTX success) (Figure 1). Ten days later in the PTX animals and in a group of PTX sham-operated rats, chronic renal failure (…	Double sham group ; NX NP	subcutaneous pellets were also implanted to receive vehicles (Sigma-Aldrich, St. Louis, MO, USA); sham PTX	9	not specified but half / half	not specified but half / half	18	15.5	33.5	350 to 400	not specified	normal phosphorus (NP) diet	0.6% P and 0.6% Ca	Panlab, Barcelona, Spain	not specified	0.6%	0.6%				high P (HP) diet	0.9% P and 0.6% Ca	Panlab, Barcelona, Spain	not specified	yes	0.9%	0.006					14
35	Carrillo-López et al., 2019	Carrillo-López, N., Panizo, S., Alonso-Montes, C., Martínez-Arias, L., Avello, N., Sosa, P., Dusso, A. S., Cannata-Andía, J. B. and Naves-Díaz, M.	High-serum phosphate and parathyroid hormone distinctly regulate bone loss and vascular calcification in experimental chronic kidney disease	2019	Nephrol Dial Transplant	34	6	rat	Wistar	male only	Spain	Surgery	in vivo intra-aortic perfusion	Subtotal nephrectomy	Four-month-old male Wistar rats (n = 38) fed a normal phosphorus diet (NP) [0.6% P and 0.6% calcium (Ca)] (Panlab, Spain) were divided into five experimental groups (Figure 1). Microsurgical PTX was performed in two groups of rats with a sham operation on the remaining rats. Only rats with serum Ca and intact PTH levels <7.5 and 50 pg/mL, respectively, were considered parathyroidectomized (92.5% …	sham PTX + NP diet + sham Nx ; other conditions	vehicle (Sigma-Aldrich, MO) (NX alone and sham groups) ; subcutaneaous injection; Sham PTX	8	not specified but half / half	not specified but half / half	18	15,5	33,5	414	429	normal phosphorus diet (NP)	0.6% P and 0.6% calcium (Ca)	Panlab, Spain	not specified	0.6%	0.006								no
								rat	Wistar	male only	Spain	Diet + Surgery	in vivo intra-aortic perfusion	Subtotal nephrectomy + phosphate diet	Four-month-old male Wistar rats (n = 38) fed a normal phosphorus diet (NP) [0.6% P and 0.6% calcium (Ca)] (Panlab, Spain) were divided into five experimental groups (Figure 1). Microsurgical PTX was performed in two groups of rats with a sham operation on the remaining rats. Only rats with serum Ca and intact PTH levels <7.5 and 50 pg/mL, respectively, were considered parathyroidectomized (92.5% …	sham PTX + NP diet + sham Nx ; other conditions	vehicle (Sigma-Aldrich, MO) (NX alone and sham groups) ; subcutaneaous injection; Sham PTX	6	not specified but half / half	not specified but half / half	18	15,5	33,5	377	353	normal phosphorus diet (NP)	0.6% P and 0.6% calcium (Ca)	Panlab, Spain	not specified	0.6%	0.006				high phosphorus diet (HP)	0.9% P and 0.6% Ca	not specified	not specified	yes	0.9%	0.006					14
36	Carter et al., 1966	Carter, D., Einheber, A., Bauer, H., Rosen, H. and Burns, W. F.	The role of the microbial flora in uremia. II. Uremic colitis, cardiovascular lesions, and biochemical observations	1966	J Exp Med	123	2	rat	Fischer	not specified	no statement	Surgery	Breeding+Age	Subtotal nephrectomy	Chemical determinations were made on a group of rats separate from those previously reported (1). 4- to 6-month-old germfree Fischer rats were used. Half were conven- tionalized a month before surgery as previously described (1). Bilateral nephrectomy or sham nephrectomy was performed as before (1) under halothane anesthesia (2). 48 or 72 hr after surgery, rats were removed from their isolators a…	sham	germfree	not specified in M&M (19 in Tab1)	"equally divided"	"equally divided"	18 to 27	0.5	18,5 to 27,5	not specified	not specified	not specified	not specified	not specified	not specified										no
								rat	Fischer	not specified	no statement	Surgery	Breeding+Age	Subtotal nephrectomy	Chemical determinations were made on a group of rats separate from those previously reported (1). 4- to 6-month-old germfree Fischer rats were used. Half were conven- tionalized a month before surgery as previously described (1). Bilateral nephrectomy or sham nephrectomy was performed as before (1) under halothane anesthesia (2). 48 or 72 hr after surgery, rats were removed from their isolators a…	sham	half of rats conventionalized a month before surgery	not specified in M&M (20 in Tab1)	"equally divided"	"equally divided"	18 to 27	0.5	18,5 to 27,5	not specified	not specified	not specified	not specified	not specified	not specified										no
37	Chang et al., 2020	Chang, J. R., Sun, N., Liu, Y., Wei, M., Zhao, Y., Gan, L., Zhu, J. X. and Su, X. L.	Erythropoietin attenuates vascular calcification by inhibiting endoplasmic reticulum stress in rats with chronic kidney disease	2020	Peptides	123		rat	Sprague-Dawley	male only	China	Surgery + Reagent Application	mutation in Anks6 + casein diet	Subtotal nephrectomy + Vitamin D (any derivate)	The rat CKD model was induced by 5/6 nephrectomy followed by an intramuscular injection of 1 μg/kg vitamin D3 three times a week for 12 weeks [10]. Eight weeks after nephrectomy, CKD rats were randomly given an intraperitoneal injection of 1000 U/kg EPO or saline every other day for 4 weeks. All animals were provided with water and food ad libitum. At the end of the experimental period, all rats …	sham surgery and no Vit D	Eight weeks after nephrectomy, CKD rats were randomly given an intraperitoneal injectionsaline every other day for 4 weeks.	not specified	if both sexes: n male	if both sexes: n female	not specified	12	not specified	200	399	not specified	not specified	not specified	not specified										no
								rat	Sprague-Dawley	male only	China	Surgery + Reagent Application	mutation in Anks6 + casein diet	Subtotal nephrectomy + Vitamin D (any derivate)	The rat CKD model was induced by 5/6 nephrectomy followed by an intramuscular injection of 1 μg/kg vitamin D3 three times a week for 12 weeks [10]. Eight weeks after nephrectomy, CKD rats were randomly given an intraperitoneal injection of 1000 U/kg EPO or saline every other day for 4 weeks. All animals were provided with water and food ad libitum. At the end of the experimental period, all rats …	sham surgery and no Vit D	Eight weeks after nephrectomy, CKD rats were randomly given an intraperitoneal injectionsaline every other day for 4 weeks.	not specified	if both sexes: n male	if both sexes: n female	not specified	12	not specified	200	399	not specified	not specified	not specified	not specified										no
38	Chang et al., 2017	Chang, X. Y., Cui, L., Wang, X. Z., Zhang, L., Zhu, D., Zhou, X. R. and Hao, L. R.	Quercetin Attenuates Vascular Calcification through Suppressed Oxidative Stress in Adenine-Induced Chronic Renal Failure Rats	2017	Biomed Res Int	2017		rat	Wistar	male only	China	Diet	Age	Adenine	0.75% (w/w) adenine diet for 6 weeks	normal diet with distilled water administered by gavage	distilled water administered by gavage	not specified	not specified but half / half	not specified but half / half	7	6	13	262.5	331.4	normal diet (AIN-93M)	not specified	not specified	AIN-93M	0.002448	0.00545	0.122	1	Vitamin D3	adenine diet	AIN-93M diet with 0.75% adenine added	not specified	AIN-93M	no	0.002448	0.00545	0.122	1	Vitamin D3	0.75%	6
								rat	Wistar	male only	China	Diet	Age	Adenine	0.75% (w/w) adenine diet for 6 weeks	normal diet with distilled water administered by gavage	distilled water administered by gavage	not specified	not specified but half / half	not specified but half / half	7	6	13	262.5	331.4	normal diet (AIN-93M)	not specified	not specified	AIN-93M	0.002448	0.00545	0.122	1	Vitamin D3	adenine diet	AIN-93M diet with 0.75% adenine added	not specified	AIN-93M	no	0.002448	0.00545	0.122	1	Vitamin D3	0.75%	6
39	Chang et al., 2016	Chang, J. R., Guo, J., Wang, Y., Hou, Y. L., Lu, W. W., Zhang, J. S., Yu, Y. R., Xu, M. J., Liu, X. Y., Wang, X. J., Guan, Y. F., Zhu, Y., Du, J., Tang, C. S. and Qi, Y. F.	Intermedin1-53 attenuates vascular calcification in rats with chronic kidney disease by upregulation of α-Klotho	2016	Kidney Int	89	3	rat	Sprague-Dawley	male only	China	Surgery + Reagent Application	in vivo intra-aortic perfusion	Subtotal nephrectomy + Vitamin D (any derivate)	Rats were randomly assigned to 3 groups for treatment: control, CKD, and CKD+IMD. Rat CKD was induced by 5/6 nephrectomy via surgical removal of the right kidney and ligation of two-thirds of the arterial supply to the left kidney with silk ligatures; vitamin D3 was administered intramuscularly at 1 μg/kg body weight 3 times a week for 12 weeks as described29 with a minor modification. Antibiotic…	control group without CKD but conditions not specified	The rats in the control and VC group were only treated with saline using an osmotic pump instead of Apelin	not specified	not specified but half / half	not specified but half / half	not specified	12	not specified	200	not specified	not specified	not specified	not specified	not specified										no
								rat	Sprague-Dawley	male only	China	Surgery + Reagent Application	in vivo intra-aortic perfusion	Subtotal nephrectomy + Vitamin D (any derivate)	Rats were randomly assigned to 3 groups for treatment: control, CKD, and CKD+IMD. Rat CKD was induced by 5/6 nephrectomy via surgical removal of the right kidney and ligation of two-thirds of the arterial supply to the left kidney with silk ligatures; vitamin D3 was administered intramuscularly at 1 μg/kg body weight 3 times a week for 12 weeks as described29 with a minor modification. Antibiotic…	control group without CKD but conditions not specified	The rats in the control and VC group were only treated with saline using an osmotic pump instead of Apelin	not specified	not specified but half / half	not specified but half / half	not specified	12	not specified	200	not specified	not specified	not specified	not specified	not specified										no
40	Chao et al., 2021	Chao, C. T., Yeh, H. Y., Tsai, Y. T., Chiang, C. K. and Chen, H. W.	A combined microRNA and target protein-based panel for predicting the probability and severity of uraemic vascular calcification: a translational study	2021	Cardiovasc Res	117	8	rat	Sprague-Dawley	not specified	Taiwan	Diet	If other intervention type: specification	Adenine + phosphate diet	Eight-week-old Sprague-Dawley rats (n = 18) were bought from LASCO (Taichung, Taiwan), acclimatized in the laboratory animal centre of the National Taiwan University College of Medicine for 1 week, and were then assigned randomly and equally to the control group (standard chow, n = 6), high adenine diet (0.75% adenine; CKD group, n = 6), and high adenine with HP diet (0.75% adenine with 1.2% phos…	standard diet, adenine diet alone	Other treatments appart from calcification model performed in calc model condition ?	6	if both sexes: n male	if both sexes: n female	9	12	21	300	240	not specified	not specified	not specified	not specified						high adenine with HP diet	0.75% adenine, 1.2% phosphate	not specified	not specified	yes	0.012					0.75%	12
								rat	Sprague-Dawley	not specified	Taiwan	Diet	If other intervention type: specification	Adenine	Eight-week-old Sprague-Dawley rats (n = 18) were bought from LASCO (Taichung, Taiwan), acclimatized in the laboratory animal centre of the National Taiwan University College of Medicine for 1 week, and were then assigned randomly and equally to the control group (standard chow, n = 6), high adenine diet (0.75% adenine; CKD group, n = 6), and high adenine with HP diet (0.75% adenine with 1.2% phos…	standard diet	Other treatments appart from calcification model performed in calc model condition ?	6	if both sexes: n male	if both sexes: n female	9	12	21	300	260	not specified	not specified	not specified	not specified						high adenine diet	0.75% adenine	not specified	not specified	no						0.75%	12
41	Che et al., 2013	Che, Y., Bing, C., Akhtar, J., Tingting, Z., Kezhou, Y. and Rong, W.	Lanthanum carbonate prevents accelerated medial calcification in uremic rats: role of osteoclast-like activity	2013	J Transl Med	11		rat	Sprague-Dawley	not specified	China	Diet	Age and repeated pregnancy (breeding)	Adenine + phosphate diet	Week −2 to week 0, all the three groups animals were fed with a basal diet (19% protein), while Group B and C animals were fed an addition of 1% phosphorus and 1% calcium. Week 0 to week 4, basal diet (19% protein) of all the animals were replaced with 2.5% protein diet and group B and C were kept on with 1% phosphorus, 1% calcium with 0.75% adenine to induce CRF for 4 weeks. During week 4 to 10,…	just basal diet	protein diet	15	24	24	not specified	12	not specified	200 to 220	not specified	basal diet (from week -2 to 0)	19% protein	not specified	not specified			19%			basal diet (from week -2 to 0)	19% protein, 1% phosphorus and 1% calcium	not specified	not specified	no	0.01	0.01	19%				2
								rat	Sprague-Dawley	not specified	China	Diet	Age and repeated pregnancy (breeding)	Adenine + phosphate diet	Week −2 to week 0, all the three groups animals were fed with a basal diet (19% protein), while Group B and C animals were fed an addition of 1% phosphorus and 1% calcium. Week 0 to week 4, basal diet (19% protein) of all the animals were replaced with 2.5% protein diet and group B and C were kept on with 1% phosphorus, 1% calcium with 0.75% adenine to induce CRF for 4 weeks. During week 4 to 10,…	just basal diet	protein diet	15	24	24	not specified	12	not specified	200 to 220	not specified	2.5 % protein diet (from week 0 to 4)	2.5% protein	not specified	not specified			2.5%			2.5 % protein diet (from week 0 to 4)	2.5% protein, 1% phosphorus, 1% calcium with 0.75% adenine	not specified	not specified	no	0.01	0.01	2.5%			0.75%	4
								rat	Sprague-Dawley	not specified	China	Diet	Age and repeated pregnancy (breeding)	Adenine + phosphate diet	Week −2 to week 0, all the three groups animals were fed with a basal diet (19% protein), while Group B and C animals were fed an addition of 1% phosphorus and 1% calcium. Week 0 to week 4, basal diet (19% protein) of all the animals were replaced with 2.5% protein diet and group B and C were kept on with 1% phosphorus, 1% calcium with 0.75% adenine to induce CRF for 4 weeks. During week 4 to 10,…	just basal diet	protein diet	15	24	24	not specified	12	not specified	200 to 220	not specified	basal diet (from week 4 to 10)	19% protein	not specified	not specified			19%			basal diet (from week 4 to 10)	19% protein, 1% phosphorus and 1% calcium	not specified	not specified	no	0.01	0.01	19%				6
42	Chen et al., 2024	Chen, Z. D., Li, X. X., Sun, X. J., Xiao, S. J., Chen, T., Ren, L. Q. and Liu, N. F.	STING1-accelerated vascular smooth muscle cell senescence-associated vascular calcification in diabetes is ameliorated by oleoylethanolamide via improved mitochondrial DNA oxidative damage	2024	FREE RADICAL BIOLOGY AND MEDICINE	222		rat	Sprague-Dawley	male only	China	Diet + Reagent Application	Breeding+Age	Vitamin D (any derivate)/Nicotine + streptozotocin + high fat diet	Sprague–Dawley (SD) rats (male, 6 weeks old, 160–200 g) obtained from Beijing Vital River Laboratory Animal Technology Co., Ltd. (China) were randomly divided into six groups (10 animals per group) after acclimatization feeding (Fig. 1A) as follows: Group I, control; Group II, vitamin D3 (VD) + nicotine, (VDN); Group III, VDN + OEA; Group IV, diabetes mellitus (DM); Group V, DM + VDN; Group VI, D…	administered the corresponding saline and peanut oil treatments to serve as control groups (control group), VDN only; DM only	intraperitoneally saline solution with 0.3 % Tween-80	10	"equally divided"	"equally divided"	6	13	19	160 to 200	not specified	normal/standard diet	not specified	not specified	not specified	not specified		not specified	not specified	not specified	high-fat diet	not specified	not specified	not specified	no							4
								rat	Sprague-Dawley	male only	China	Reagent Application	Breeding+Age	Vitamin D(any derivate)/Nicotine	Sprague–Dawley (SD) rats (male, 6 weeks old, 160–200 g) obtained from Beijing Vital River Laboratory Animal Technology Co., Ltd. (China) were randomly divided into six groups (10 animals per group) after acclimatization feeding (Fig. 1A) as follows: Group I, control; Group II, vitamin D3 (VD) + nicotine, (VDN); Group III, VDN + OEA; Group IV, diabetes mellitus (DM); Group V, DM + VDN; Group VI, D…	administered the corresponding saline and peanut oil treatments to serve as control groups (control group)	intraperitoneally saline solution with 0.3 % Tween-80	10	"equally divided"	"equally divided"	6	13	19	160 to 200	not specified	normal/standard diet	not specified	not specified	not specified	not specified		not specified	not specified	not specified
								rat	Sprague-Dawley	male only	China	Diet + Reagent Application	Breeding+Age	Streptozotocin + high fat diet	Sprague–Dawley (SD) rats (male, 6 weeks old, 160–200 g) obtained from Beijing Vital River Laboratory Animal Technology Co., Ltd. (China) were randomly divided into six groups (10 animals per group) after acclimatization feeding (Fig. 1A) as follows: Group I, control; Group II, vitamin D3 (VD) + nicotine, (VDN); Group III, VDN + OEA; Group IV, diabetes mellitus (DM); Group V, DM + VDN; Group VI, D…	administered the corresponding saline and peanut oil treatments to serve as control groups (control group)	intraperitoneally saline solution with 0.3 % Tween-80	10	"equally divided"	"equally divided"	6	13	19	160 to 200	not specified	normal/standard diet	not specified	not specified	not specified	not specified		not specified	not specified	not specified	high-fat diet	not specified	not specified	not specified	no							4
43	Chen et al., 2022	Chen, C. Z., Li, Y. D., Lu, H. L., Liu, K., Jiang, W. H., Zhang, Z. M. and Qin, X.	Curcumin attenuates vascular calcification via the exosomal miR-92b-3p/KLF4 axis	2022	EXPERIMENTAL BIOLOGY AND MEDICINE	247	16	rat	Sprague-Dawley	male only	China	Reagent Application	Breeding+Age	Vitamin D (any derivate)	A rat model of VC was established by intraperitoneal injection of vitamin D3 (Vit D3) 300,000 IU/kg once daily for 14 days and represented the calcification control group. Negative control rats were administered equal amounts of saline by the same route for the same duration. In the CUR treatment group, in addition to the dose of Vit D3 received by the calcified control group, 50 mg/kg of CUR dis…	Negative control rats were administered equal amounts of saline by the same route for the same duration	equal amounts of olive oil by gavage	5	"equally divided"	"equally divided"	13.5	2	15.5	200	not specified	not specified	not specified	not specified	not specified	not specified		not specified	not specified	not specified
44	Chen et al., 2016	Chen, J., Zhang, X., Zhang, H., Liu, T., Zhang, H., Teng, J., Ji, J. and Ding, X.	Indoxyl Sulfate Enhance the Hypermethylation of Klotho and Promote the Process of Vascular Calcification in Chronic Kidney Disease	2016	Int J Biol Sci	12	10	rat	Sprague-Dawley	not specified	China	Surgery	Age and repeated pregnancy (breeding)	Subtotal nephrectomy	Eight-week-old SD rats with 5/6-nephrectomy, sacrificed 24 weeks later	none	PBS injection (intraperitoneal) every 48 h for 24 weeks	5	24	24	8	24	32	not specified	334	not specified	not specified	not specified	not specified										no
								rat	Sprague-Dawley	not specified	China	Surgery	Age and repeated pregnancy (breeding)	Subtotal nephrectomy	Eight-week-old SD rats with 5/6-nephrectomy, sacrificed 24 weeks later	none	PBS injection (intraperitoneal) every 48 h for 24 weeks	5	24	24	8	24	32	not specified	334	not specified	not specified	not specified	not specified										no
45	Chen et al., 2014	Chen, J. J., Zhang, J., Cai, Y., Zhou, Y. B., Wen, G. B., Tang, C. S., Qi, Y. F. and Jiang, Z. S.	C-type natriuretic peptide inhibiting vascular calcification might involve decreasing bone morphogenic protein 2 and osteopontin levels	2014	Mol Cell Biochem	392	2022-02-01	rat	Sprague-Dawley	male only	China	Reagent Application	Age	Vitamin D(any derivate)/Nicotine	Vitamin D3 (300,000 IU/kg in arachis oil, intramuscularly) plus nicotine (25 mg/kg in 5 mL peanut oil, intragastrically) at 09:00 on day 1, and nicotine re-administered at 19:00 on the same day	untreated control	equivalent volume of PBS three times per week by tail vein injection for 4 weeks	17	if both sexes: n male	if both sexes: n female	not specified	4	not specified	200	269	standard rodent chow	not specified	not specified	not specified										no
46	Chen et al., 2013	Chen, N. X., Kiattisunthorn, K., O'Neill, K. D., Chen, X., Moorthi, R. N., Gattone, V. H., 2nd, Allen, M. R. and Moe, S. M.	Decreased microRNA is involved in the vascular remodeling abnormalities in chronic kidney disease (CKD)	2013	PLoS One	8	5	rat	Han:SPRD Cy/+IU rat	not specified	USA	Genetic Alteration	Age	Cy/+ rats	SPRD Cy/+IU rat with polycystic kidney disease (ADPKD) + powdered diet of 18% casein-based protein, 0.7% phosphorus, 0.7% calcium, 5% fat	normal littermate +/+	received vehicle for DI (500 μg/kg/day) for 4 weeks since the beginning of this study	8	if both sexes: n male	if both sexes: n female	24	11	35	not specified	not specified	standard pellet rat chow	18% casein-based protein, 0.7% phosphorus, 0.7% calcium, 5% fat	Harlan, Teklad	TD.04539	0.007	0.007	0.18							no
47	Chen et al., 2011	Chen, N. X., O'Neill, K. D., Chen, X., Kiattisunthorn, K., Gattone, V. H. and Moe, S. M.	Activation of arterial matrix metalloproteinases leads to vascular calcification in chronic kidney disease	2011	Am J Nephrol	34	3	rat	Han:SPRD Cy/+IU rat	male only	USA	Diet + Genetic Alteration	Breeding+Age	Cy/+ rats	This is an autosomal dominant condition, such that at birth, 1/4 of the animals are normal (+/+), 1/2 are heterozygotes (Cy/+), and 1/4 are affected homozygotes (Cy/Cy). Homozygous Cy/Cy rats develop massively enlarged kidneys and severe azotemia, and normally die by 4 weeks of age. The male Cy/+ rat develops a persistent azotemia starting at about 10 weeks of age, which progresses to terminal ur…	wild type rats	half of rats conventionalized a month before surgery	not specified	"equally divided"	"equally divided"	19 (start of diet)	19	38	not specified	not specified	standard pellet rat chow	not specified	not specified	not specified						powdered diet of 18% casein-based protein	0.7% phosphorus, 0.7% calcium, 5% fat	Harlan Teklan	TD.04539	no	0.7%	0.7%					19
48	Chen (A.) et al., 2023	Chen, A., Lan, Z. R., Li, L., Xie, L. T., Liu, X. Y., Yang, X. L., Wang, S. Y., Liang, Q. C., Dong, Q. Q., Feng, L. Y., Li, Y. N., Ye, Y. Z., Fu, M. W., Lu, L. H. and Yan, J. Y.	Sodium-glucose cotransporter 2 inhibitor canagliflozin alleviates vascular calcification through suppression of nucleotide-binding domain, leucine-rich-containing family, pyrin domain-containing-3 inflammasome	2023	CARDIOVASCULAR RESEARCH	119	13	rat	Sprague-Dawley	male only	China	Diet + Surgery + Reagent Application	Breeding+Age	Subtotal nephrectomy + Vitamin D (any derivate) + calcium/phosphate diet	Rats (220–250 g) were randomly divided into a sham group, model (saline) group, and CANA (model + CANA) group (n= 6). To establish the CKD model, rats were received 5/6 nephrectomy according to a procedure verified in our previous studies.27,31,32,34–36 Briefly, anaesthesia was induced in rats before operation by intraperitoneal injection of sodium pentobarbital (50 mg/kg). To achieve 5/6 nephrec…	sham group	Calcein injection	6	"equally divided"	"equally divided"	not specified	4?	not specified	220 to 250	not specified	not specified	not specified	not specified	not specified	not specified		not specified	not specified	not specified	high calcium and phosphorus diet	4% calcium and 1.8% phosphate	Guangdong Medical Lab Animal Center, China	not specified	yes	0.018	0.04	not specified				3
								rat	Sprague-Dawley	male only	China	Diet + Reagent Application	Breeding+Age	Vitamin D (any derivate) + calcium/phosphate diet	Rats (220–250 g) were randomly divided into a sham group, model (saline) group, and CANA (model + CANA) group (n= 6). To establish the CKD model, rats were received 5/6 nephrectomy according to a procedure verified in our previous studies.27,31,32,34–36 Briefly, anaesthesia was induced in rats before operation by intraperitoneal injection of sodium pentobarbital (50 mg/kg). To achieve 5/6 nephrec…	none (is the control)	sham surgery	6	"equally divided"	"equally divided"	not specified	4?	not specified	220 to 250	not specified	not specified	not specified	not specified	not specified	not specified		not specified	not specified	not specified	high calcium and phosphorus diet	4% calcium and 1.8% phosphate	Guangdong Medical Lab Animal Center, China	not specified	yes	0.018	0.04	not specified				3
49	Chen (B.) et al., 2019	Chen, B., Zhao, Y., Han, D., Zhao, B., Mao, Y., Cui, Z. K., Chu, Y. C., Feng, L., Yin, S., Wang, C. Y., Wang, X., Xu, M. J. and Zhao, G.	Wnt1 inhibits vascular smooth muscle cell calcification by promoting ANKH expression	2019	J Mol Cell Cardiol	135		rat	Wistar	male only	China	Diet	Obesity phenotype	Adenine + calcium/phosphate diet	Twenty four 8-week-old Wistar rats were randomly assigned to three groups that received the following for 6 weeks (n = 8/group): control (standard chow that contained 1.2% calcium and 1% phosphorus), CRF (0.75% adenine, 1.2% calcium, and 1% phosphorus), and CRF + LiCl (0.75% adenine, 1.2% calcium, and 1% phosphorus and intraperitoneal injection of 40 mg/kg/day LiCl).	standard chow	doses of 1.5 mg vitamin K1/100 g body weight (24 and 48 hours before the first warfarin injection, and with first daily warfarin dose); in one group just half the concentration	8	not specified but half / half	not specified but half / half	8	6	14	not specified	not specified	standard chow	1.2% calcium and 1% phosphorus	not specified	not specified	1%	0.012				adenine diet	0.75% adenine, 1.2% calcium, and 1% phosphorus	not specified	not specified	no	1%	0.012				0.75%	6
50	Chen (J.) et al., 2019	Chen, J., Ning, Y., Zhang, H., Song, N., Gu, Y., Shi, Y., Cai, J., Ding, X. and Zhang, X.	METTL14-dependent m6A regulates vascular calcification induced by indoxyl sulfate	2019	Life Sci	239	1	rat	Sprague-Dawley	not specified	China	Surgery	Age	Subtotal nephrectomy	Eight-week-old SD rats with 5/6-nephrectomy were used in this study [14]. The experimental rats received intraperitoneal injection with IS (Alfa Aesar, Lancashire, England; n = 5) at a dosage of 100 mg/kg/48 h [15,16] for 8,16,24 weeks. The control rats (n = 5) received same volume of phosphate-buffered saline injection every 48 h for 8,16,24 weeks. At the end of study, the body weight of study a…	none	received same volume of phosphate-buffered saline injection every 48 h for 8,16,24 weeks	5	24	24	8	8; 16; 24	16; 24: 32	not specified	not specified	not specified	not specified	not specified	not specified										no
51	Chen (N.X.) et al., 2020	Chen, N. X., Srinivasan, S., O'Neill, K., Nickolas, T. L., Wallace, J. M., Allen, M. R., Metzger, C. E., Creecy, A., Avin, K. G. and Moe, S. M.	Effect of Advanced Glycation End-Products (AGE) Lowering Drug ALT-711 on Biochemical, Vascular, and Bone Parameters in a Rat Model of CKD-MBD	2020	J Bone Miner Res	35	3	rat	Sprague-Dawley	male only	USA	Genetic Alteration	mutation in Anks6 + casein diet	Cy/+ rats	Cy/+ rats are characterized by an autosomal dominant progressive cystic kidney disease. The animals have a mutation in Anks6, a gene that codes for the protein SamCystin located at the base of cilia. Rats were placed on a casein diet	unaffected Sprague Dawley normal littermates	vehicle control (1 ml of PBS) via the tail vein every week (days 28, 35, 42, 49, and 56)	14	if both sexes: n male	if both sexes: n female	24	11	35	not specified	538	casein diet	0.7% Pi, 0.6% Ca	Purina	AIN-76A	0.7%	0.006	18.1%	1	vitamin D3					no
								rat	Sprague-Dawley	male only	USA	Genetic Alteration	mutation in Anks6 + casein diet	Cy/+ rats	Cy/+ rats are characterized by an autosomal dominant progressive cystic kidney disease. The animals have a mutation in Anks6, a gene that codes for the protein SamCystin located at the base of cilia. Rats were placed on a casein diet	unaffected Sprague Dawley normal littermates	vehicle control (1 ml of PBS) via the tail vein every week (days 28, 35, 42, 49, and 56)	14	if both sexes: n male	if both sexes: n female	24	11	35	not specified	538	casein diet	0.7% Pi, 0.6% Ca	Purina	AIN-76A	0.7%	0.006	18.1%	1	vitamin D3					no
52	Chen (Y.) et al., 2020	Chen, Y., Zhang, L. S., Ren, J. L., Zhang, Y. R., Wu, N., Jia, M. Z., Yu, Y. R., Ning, Z. P., Tang, C. S. and Qi, Y. F.	Intermedin(1-53) attenuates aging-associated vascular calcification in rats by upregulating sirtuin 1	2020	Aging (Albany NY)	12	7	rat	Sprague-Dawley	male only	China	Reagent Application	in vivo intra-aortic perfusion	Vitamin D(any derivate)/Nicotine	Rats were randomly assigned to 5 groups for treatment (n=10-12 each group): young (Y), old (O), young+VDN (YV), old+VDN (OV), and old+VDN+IMD1-53 (OVI). Vascular calcification was induced by VDN as described [6, 30, 49] with minor modification. Briefly, rats were given vitamin D3 (300,000 IU/kg in arachis oil, intramuscularly) simultaneously with nicotine (25 mg/kg in 5 mL peanut oil, intragastri…	young control group received normal saline intramuscularly and peanut oil without nicotine (5 mL/kg)	The rats in the control and VC group were only treated with saline using an osmotic pump instead of Apelin	10 to 12	not specified but half / half	not specified but half / half	9	4	13	not specified	not specified	not specified	not specified	not specified	not specified										no
								rat	Sprague-Dawley	male only	China	Reagent Application	in vivo intra-aortic perfusion	Vitamin D(any derivate)/Nicotine	Rats were randomly assigned to 5 groups for treatment (n=10-12 each group): young (Y), old (O), young+VDN (YV), old+VDN (OV), and old+VDN+IMD1-53 (OVI). Vascular calcification was induced by VDN as described [6, 30, 49] with minor modification. Briefly, rats were given vitamin D3 (300,000 IU/kg in arachis oil, intramuscularly) simultaneously with nicotine (25 mg/kg in 5 mL peanut oil, intragastri…	young control group received normal saline intramuscularly and peanut oil without nicotine (5 mL/kg)	The rats in the control and VC group were only treated with saline using an osmotic pump instead of Apelin	10 to 12	not specified but half / half	not specified but half / half	9	4	13	not specified	not specified	not specified	not specified	not specified	not specified										no
								rat	Sprague-Dawley	male only	China	Reagent Application + Other	in vivo intra-aortic perfusion	Vitamin D(any derivate)/Nicotine + Age	Rats were randomly assigned to 5 groups for treatment (n=10-12 each group): young (Y), old (O), young+VDN (YV), old+VDN (OV), and old+VDN+IMD1-53 (OVI). Vascular calcification was induced by VDN as described [6, 30, 49] with minor modification. Briefly, rats were given vitamin D3 (300,000 IU/kg in arachis oil, intramuscularly) simultaneously with nicotine (25 mg/kg in 5 mL peanut oil, intragastri…	old control group received normal saline intramuscularly and peanut oil without nicotine (5 mL/kg)	The rats in the control and VC group were only treated with saline using an osmotic pump instead of Apelin	10 to 12	not specified but half / half	not specified but half / half	72	4	76	not specified	not specified	not specified	not specified	not specified	not specified										no
								rat	Sprague-Dawley	male only	China	Reagent Application + Other	in vivo intra-aortic perfusion	Vitamin D(any derivate)/Nicotine + Age	Rats were randomly assigned to 5 groups for treatment (n=10-12 each group): young (Y), old (O), young+VDN (YV), old+VDN (OV), and old+VDN+IMD1-53 (OVI). Vascular calcification was induced by VDN as described [6, 30, 49] with minor modification. Briefly, rats were given vitamin D3 (300,000 IU/kg in arachis oil, intramuscularly) simultaneously with nicotine (25 mg/kg in 5 mL peanut oil, intragastri…	old control group received normal saline intramuscularly and peanut oil without nicotine (5 mL/kg)	The rats in the control and VC group were only treated with saline using an osmotic pump instead of Apelin	10 to 12	not specified but half / half	not specified but half / half	72	4	76	not specified	not specified	not specified	not specified	not specified	not specified										no
53	Chen (Z.D.) et al., 2023	Chen, Z. D., Sun, X. J., Li, X. X. and Liu, N. F.	Oleoylethanolamide alleviates hyperlipidaemia-mediated vascular calcification via attenuating mitochondrial DNA stress triggered autophagy-dependent ferroptosis by activating PPARα	2023	BIOCHEMICAL PHARMACOLOGY	208		rat	Sprague-Dawley	male only	China	Diet + Reagent Application	Breeding+Age	Vitamin D (any derivate)/Nicotine + high fat diet	Male Sprague-Dawley (SD) rats (160–200 g, 6-week-old) were purchased from the Beijing Vital River Laboratory Animal Technology Co., ltd (China). All the following experiments were approved by the Animal Care and Use Committee of Southeast University (Approved number: 20220301045), and conducted in compliance with the Guide and Care and Use of Laboratory Animals from National Institutes of Health …	HFD only	Group I and II, 0.3 % Tween-80 dissolved in saline solution was prepared as a vehicle control of OEA	10	"equally divided"	"equally divided"	6	6	12	160 to 200	not specified	not specified	not specified	not specified	not specified	not specified		not specified	not specified	not specified	high-fat diet	not specified	not specified	not specified	no							6
								rat	Sprague-Dawley	male only	China	Diet	Breeding+Age	High fat diet	Male Sprague-Dawley (SD) rats (160–200 g, 6-week-old) were purchased from the Beijing Vital River Laboratory Animal Technology Co., ltd (China). All the following experiments were approved by the Animal Care and Use Committee of Southeast University (Approved number: 20220301045), and conducted in compliance with the Guide and Care and Use of Laboratory Animals from National Institutes of Health …	none	saline, peanut oil was injected, gavaged, respectively, for experimental control; Group I and II, 0.3 % Tween-80 dissolved in saline solution was prepared as a vehicle control of OEA	10	"equally divided"	"equally divided"	6	6	12	160 to 200	not specified	not specified	not specified	not specified	not specified	not specified		not specified	not specified	not specified	high-fat diet	not specified	not specified	not specified	no							6
54	Choi et al., 2017	Choi, S. Y., Ryu, H. M., Oh, E. J., Choi, J. Y., Cho, J. H., Kim, C. D., Kim, Y. L. and Park, S. H.	Dipeptidyl peptidase-4 inhibitor gemigliptin protects against vascular calcification in an experimental chronic kidney disease and vascular smooth muscle cells	2017	PLoS One	12	7	rat	Sprague-Dawley	male only	South Korea	Diet	Age	Adenine	The animal study was approved by the Animal Care and Use Committee at the Kyungpook National University (Permit Number: KNU-2014-0099), and all experiments were performed in accordance with the guidelines of the Animal Care and Use Committee of Laboratory Animals of Kyungpook National University. The CKD model was induced by feeding SD rats a 0.75% adenine diet and low protein diet for 4 weeks wi…	low protein (LP) control group; 2.4% protein (casein) and 75.3% carbohydrate, 4.6% fat, 5% cellulose, 1.06% calcium, and 0.92% phosphorus; TD05030; Harlan, Teklad	equivalent saline tom DMY	5	if both sexes: n male	if both sexes: n female	12	4	16	380-390	244	low protein chow	2.4% protein (casein) and 75.3% carbohydrate, 4.6% fat, 5% cellulose, 1.06% calcium, and 0.92% phosphorus	Harlan, Teklad	TD05030	0.92%	0.0106	2.4%			adenine diet	0.75% adenine, 2.4% protein and 74.5% carbohydrate	Harlan, Teklad	TD05031	no			2.4%			0.75%	4
								rat	Sprague-Dawley	male only	South Korea	Diet	Age	Adenine	The animal study was approved by the Animal Care and Use Committee at the Kyungpook National University (Permit Number: KNU-2014-0099), and all experiments were performed in accordance with the guidelines of the Animal Care and Use Committee of Laboratory Animals of Kyungpook National University. The CKD model was induced by feeding SD rats a 0.75% adenine diet and low protein diet for 4 weeks wi…	low protein (LP) control group; 2.4% protein (casein) and 75.3% carbohydrate, 4.6% fat, 5% cellulose, 1.06% calcium, and 0.92% phosphorus; TD05030; Harlan, Teklad	equivalent saline tom DMY	5	if both sexes: n male	if both sexes: n female	12	4	16	380-390	244	low protein chow	2.4% protein (casein) and 75.3% carbohydrate, 4.6% fat, 5% cellulose, 1.06% calcium, and 0.92% phosphorus	Harlan, Teklad	TD05030	0.92%	0.0106	2.4%			adenine diet	0.75% adenine, 2.4% protein and 74.5% carbohydrate	Harlan, Teklad	TD05031	no			2.4%			0.75%	4
55	Coscas et al., 2017	Coscas, R., Bensussan, M., Jacob, M. P., Louedec, L., Massy, Z., Sadoine, J., Daudon, M., Chaussain, C., Bazin, D. and Michel, J. B.	Free DNA precipitates calcium phosphate apatite crystals in the arterial wall in vivo	2017	Atherosclerosis	259		rat	Wistar	male only	France	Other	in vivo intra-aortic perfusion	perfusion of free DNA	Briefly, following general anesthesia with pentobarbital and midline laparotomy, the abdominal aorta was exposed over 15 mm. Collaterals were ligated using 9/0 polypropylene sutures. The aorta was clamped below the renal artery and at the level of the bifurcation, this isolating an infra-aortic segment. A distal transversal arteriotomy allowed introduction of a polyethylene microcatheter PE-10 (C…	free DNA alone, elastase alone and isotonic saline alone (control group)	infusion of saline for control and VDN group	not specified in M&M	not specified but half / half	not specified but half / half	7 to 8	3	10 to 11	300 to 350	not specified	not specified	not specified	not specified	not specified										no
								rat	Wistar	male only	France	Other	in vivo intra-aortic perfusion	perfusion of free DNA	Briefly, following general anesthesia with pentobarbital and midline laparotomy, the abdominal aorta was exposed over 15 mm. Collaterals were ligated using 9/0 polypropylene sutures. The aorta was clamped below the renal artery and at the level of the bifurcation, this isolating an infra-aortic segment. A distal transversal arteriotomy allowed introduction of a polyethylene microcatheter PE-10 (C…	free DNA alone, elastase alone and isotonic saline alone (control group)	infusion of saline for control and VDN group	not specified in M&M	not specified but half / half	not specified but half / half	7 to 8	3	10 to 11	300 to 350	not specified	not specified	not specified	not specified	not specified										no
56	Cozzolino et al., 2003	Cozzolino, M., Staniforth, M. E., Liapis, H., Finch, J., Burke, S. K., Dusso, A. S. and Slatopolsky, E.	Sevelamer hydrochloride attenuates kidney and cardiovascular calcifications in long-term experimental uremia	2003	Kidney Int	64	5	rat	Sprague-Dawley	female only	USA	Diet + Surgery	Autoimmunization	Subtotal nephrectomy + phosphate diet	Renal insufficiency was induced by 5/6 nephrectomy in 5 to 6 weeks-old female Sprague-Dawley rats, weighing 200 to 225 g. In this procedure, several branches of the left renal artery were ligated and the right kidney excised. After 7 days of uremia, blood was taken to determine serum creatinine, calcium, and phosphorus. Rats were subsequently divided into three experimental groups, each with simi…	rats with normal kidney function was fed a similar high phosphorus diet and served as a nonuremic control group	at the beginning: tail vein injection of saline. One week later, the injections were repeated.	38	not specified but half / half	not specified but half / half	5 to 6	28	33 to 34	217	298	not specified	not specified	not specified	not specified						high phosphorus diet	0.9% phosphorus; 0.6% calcium, and 20% protein	not specified	not specified	yes	0.9%	0.006	20%				27
								rat	Sprague-Dawley	female only	USA	Diet + Surgery	Autoimmunization	Subtotal nephrectomy + phosphate diet	Renal insufficiency was induced by 5/6 nephrectomy in 5 to 6 weeks-old female Sprague-Dawley rats, weighing 200 to 225 g. In this procedure, several branches of the left renal artery were ligated and the right kidney excised. After 7 days of uremia, blood was taken to determine serum creatinine, calcium, and phosphorus. Rats were subsequently divided into three experimental groups, each with simi…	rats with normal kidney function was fed a similar high phosphorus diet and served as a nonuremic control group	at the beginning: tail vein injection of saline. One week later, the injections were repeated.	38	not specified but half / half	not specified but half / half	5 to 6	28	33 to 34	217	298	not specified	not specified	not specified	not specified						high phosphorus diet	0.9% phosphorus; 0.6% calcium, and 20% protein	not specified	not specified	yes	0.9%	0.006	20%				27
57	Cui et al., 2017	Cui, L., Li, Z., Chang, X., Cong, G. and Hao, L.	Quercetin attenuates vascular calcification by inhibiting oxidative stress and mitochondrial fission	2017	Vascul Pharmacol	88		rat	Sprague-Dawley	male only	China	Diet	Age	Adenine + phosphate diet	6-week-old male rats in the experimental group were fed an adenine-rich diet and rats in the control group were fed a standard diet. Both the adenine-enriched diet and the standard diet were purchased from Keao XieLi Co., Ltd. (Beijing, China). The adenine-enriched diet contained adenine (0.75%), Ca (1.0%), Pi (1.2%), lactose (20%) and casein-based protein (19%). A solution of quercetin (Sigma–Al…	standard diet	no vehicles mentioned	not specified	24	24	6	4	10	270 -330	not specified	standard diet	not specified	Keao XieLi Co., Ltd. (Beijing, China)	not specified						adenine-enriched diet	adenine (0.75%), Ca (1.0%), Pi (1.2%), lactose (20%) and casein-based protein (19%)	Keao XieLi Co., Ltd. (Beijing, China)	not specified	no	1.2%	0.01	0.19			0.75%	4
								rat	Sprague-Dawley	male only	China	Diet	Age	Adenine + phosphate diet	6-week-old male rats in the experimental group were fed an adenine-rich diet and rats in the control group were fed a standard diet. Both the adenine-enriched diet and the standard diet were purchased from Keao XieLi Co., Ltd. (Beijing, China). The adenine-enriched diet contained adenine (0.75%), Ca (1.0%), Pi (1.2%), lactose (20%) and casein-based protein (19%). A solution of quercetin (Sigma–Al…	standard diet	no vehicles mentioned	not specified	24	24	6	4	10	270 -330	not specified	standard diet	not specified	Keao XieLi Co., Ltd. (Beijing, China)	not specified						adenine-enriched diet	adenine (0.75%), Ca (1.0%), Pi (1.2%), lactose (20%) and casein-based protein (19%)	Keao XieLi Co., Ltd. (Beijing, China)	not specified	no	1.2%	0.01	0.19			0.0075	4
58	Côté et al., 2012	Côté, N., El Husseini, D., Pépin, A., Bouvet, C., Gilbert, L. A., Audet, A., Fournier, D., Pibarot, P., Moreau, P. and Mathieu, P.	Inhibition of ectonucleotidase with ARL67156 prevents the development of calcific aortic valve disease in warfarin-treated rats	2012	Eur J Pharmacol	689	01. Mrz	rat	Wistar	male only	Canada	Diet + Reagent Application	in vivo intra-aortic perfusion	Warfarin + Vitamin K	Male Wistar rats (initial weight 200 g) were obtained from Charles River Breeding Laboratories (St Constant, QC, Canada). The animals received warfarin (20 mg/kg/day in drinking water) and vitamin K (phylloquinone) (to prevent bleeding) (15 mg/kg/day subcutaneous injection) (n¼10) at day 1, 3, 5, 7, 14, 21, and 28. Dosages were adjusted every second day. Controls consisted of age- matched untreat…	age- matched untreated rats	sham op	10	not specified but half / half	not specified but half / half	not specified	4	not specified	200	not specified	not specified	not specified	not specified	not specified						only warfarin in drinking water (see specific model)	only warfarin in drinking water (see specific model)	only warfarin in drinking water (see specific model)	only warfarin in drinking water (see specific model)	no							4?
								rat	Wistar	male only	Canada	Diet + Reagent Application	in vivo intra-aortic perfusion	Warfarin + Vitamin K	Male Wistar rats (initial weight 200 g) were obtained from Charles River Breeding Laboratories (St Constant, QC, Canada). The animals received warfarin (20 mg/kg/day in drinking water) and vitamin K (phylloquinone) (to prevent bleeding) (15 mg/kg/day subcutaneous injection) (n¼10) at day 1, 3, 5, 7, 14, 21, and 28. Dosages were adjusted every second day. Controls consisted of age- matched untreat…	age- matched untreated rats	sham op	10	not specified but half / half	not specified but half / half	not specified	4	not specified	200	not specified	not specified	not specified	not specified	not specified						only warfarin in drinking water (see specific model)	only warfarin in drinking water (see specific model)	only warfarin in drinking water (see specific model)	only warfarin in drinking water (see specific model)	no							4?
								rat	Wistar	male only	Canada	Diet + Reagent Application	in vivo intra-aortic perfusion	Warfarin + Vitamin K	Male Wistar rats (initial weight 200 g) were obtained from Charles River Breeding Laboratories (St Constant, QC, Canada). The animals received warfarin (20 mg/kg/day in drinking water) and vitamin K (phylloquinone) (to prevent bleeding) (15 mg/kg/day subcutaneous injection) (n¼10) at day 1, 3, 5, 7, 14, 21, and 28. Dosages were adjusted every second day. Controls consisted of age- matched untreat…	age- matched untreated rats	sham op	10	not specified but half / half	not specified but half / half	not specified	4	not specified	200	not specified	not specified	not specified	not specified	not specified						only warfarin in drinking water (see specific model)	only warfarin in drinking water (see specific model)	only warfarin in drinking water (see specific model)	only warfarin in drinking water (see specific model)	no							4?
59	Damrath et al., 2022	Damrath, J. G., Chen, N. X., Metzger, C. E., Srinivasan, S., O'Neill, K., Biruete, A., Avin, K. G., Wallace, J. M., Allen, M. R. and Moe, S. M.	Non-Additive Effects of Combined NOX1/4 Inhibition and Calcimimetic Treatment on a Rat Model of Chronic Kidney Disease-Mineral and Bone Disorder (CKD-MBD)	2022	JBMR PLUS	6	3	rat	Sprague-Dawley	male only	USA	Genetic Alteration	Breeding+Age	Cy/+ rats	For the present study, male Cy/+IU rats (hereafter called CKD) and unaffected Sprague Dawley normal littermates were placed on a casein diet (Envigo Teklad, Indianapolis, IN, USA; TD.04539; 0.7% Pi, 0.6% Ca) at 18 weeks of age to produce a more consistent CKD‐MBD phenotype.( 26 ) Five groups of animals were compared (n = 14 per group): (i) normal littermate animals; (ii) CKD animals injected with…	normal littermate animals	injected with vehicle (DMSO	14	"equally divided"	"equally divided"	0 (=birth)	28	28	160 to 200	not specified	casein diet	0.7% Pi, 0.6% Ca	Envigo Teklad, Indianapolis, IN, USA	TD.04539	0.007	0.006	18% (casein)
60	Dao et al., 2002	Dao, H. H., Essalihi, R., Graillon, J. F., Larivière, R., De Champlain, J. and Moreau, P.	Pharmacological prevention and regression of arterial remodeling in a rat model of isolated systolic hypertension	2002	J Hypertens	20	8	rat	Wistar	male only	Canada	Diet + Reagent Application	Age	Warfarin + Vitamin K	In the prevention protocol, control male Wistar rats (CTL, 175–200 g, Charles-River Canada, St-Constant, Que´ bec) were compared with rats receiving the combi- nation of sodium warfarin and vitamin K 1 (phylloqui- none) for 4 weeks alone (WK). It should be noted that phylloquinone was started 1 week prior to the administration of warfarin to prevent bleeding. In this experimental model, warfarin …	control rats without treatment	implantation of non-MSC-containing collagen gels	8	not specified but half / half	not specified but half / half	not specified	4	not specified	175 to 200	341	not specified	not specified	not specified	not specified						warfarin in drining water	warfarin in drining water	warfarin in drining water	warfarin in drining water	no							4
								rat	Wistar	male only	Canada	Diet + Reagent Application	Age	Warfarin + Vitamin K	In the regression protocol, rats were treated with WK for 8 weeks alone. It should be noted that phylloquinone was started 1 week prior to the administration of warfarin to prevent bleeding. In this experimental model, warfarin salt was given in drinking water at a dose of 15 mg/kg per day and the same quantity of phylloquinone was injected sub- cutaneously.	control rats without treatment	implantation of non-MSC-containing collagen gels	8	not specified but half / half	not specified but half / half	not specified	8	not specified	175 to 200	452	not specified	not specified	not specified	not specified						warfarin in drining water	warfarin in drining water	warfarin in drining water	warfarin in drining water	no							8
61	David et al., 2023	David, K., Dubois, V., Verhulst, A., Sommers, V., Schollaert, D., Deboel, L., Moermans, K., Carmeliet, G., D'Haese, P., Vanderschueren, D., Claessens, F., Evenepoel, P. and Decallonne, B.	Androgen therapy does not prevent bone loss and arterial calcifications in male rats with chronic kidney disease	2023	JOURNAL OF ENDOCRINOLOGY	257	3	rat	Wistar	male only	Belgium	Diet	Breeding+Age	Adenine + phosphate diet	Fifty-two Wistar Han rats (Charles River Laboratories) were divided into four experimental groups: control +vehicle (VEH), CKD +VEH, CKD +testosterone and CKD+DHT. Mean body weight at the start of the experiment was 329.00 ≤ 11.09 g (#12 weeks of age). Rats were maintained either on standard chow diet (7 mg/ kg vitamin K, %1 Ca, 0.7% P, 1IU/g vitamin Dand 19% protein) (SSNIFF Spezialdiäten, Soest…	maintained on standard chow	subcutaneously implanted either an empty silastic stick (VEH)	not specified (10-13 in results)	"equally divided"	"equally divided"	ca 12	10	ca 22	329	not specified	standard chow diet	7 mg/ kg vitamin K, %1 Ca, 0.7% P, 1IU/g vitamin Dand 19% protein	SSNIFF Spezialdiäten, Soest, Germany	not specified	0.007	0.01	0.19	1	Vitamin D	CKD diet	0.25% adenine, 0.2 mg/kg vitamin K, %1 Ca, %1 P, 1IU/g vitamin Dand 6% protein)	SSNIFF Spezialdiäten, Soest, Germany	not specified	no	0.01	0.01	0.06	1	Vitamin D	0.0025	10
62	de Castro et al., 2018	de Castro, B. B. A., do Carmo, W. B., de Albuquerque Suassuna, P. G., Carminatti, M., Brito, J. B., Dominguez, W. V., de Oliveira, I. B., Jorgetti, V., Custodio, M. R. and Sanders-Pinheiro, H.	Effect of cross-linked chitosan iron (III) on vascular calcification in uremic rats	2018	Exp Biol Med (Maywood)	243	9	rat	Wistar	male only	Brazil	Diet	Obesity phenotype	Adenine + phosphate diet	CKD group that were fed with a 0.75% adenine-enriched diet for four weeks and a 0.1% adenine-enriched diet for the following three weeks.	standard diet	received vehicle (1 mL/100 g of weight of distilled water); with gavage for four weeks, starting from week 3	16	3	3	8 to 12	7	15 to 19	250	190.7	standard diet	not specified	not specified	not specified						0.75% adenine-enriched diet (first 4 weeks)	1% phosphorus 0.75% adenine	Pragsoluções, Jaú, Brazil	not specified	no	1%					0.75%	4
								rat	Wistar	male only	Brazil	Diet	Obesity phenotype	Adenine + phosphate diet	CKD group that were fed with a 0.75% adenine-enriched diet for four weeks and a 0.1% adenine-enriched diet for the following three weeks.	standard diet	received vehicle (1 mL/100 g of weight of distilled water); with gavage for four weeks, starting from week 3	16	3	3	8 to 12	7	15 to 19	250	190.7	standard diet	not specified	not specified	not specified						0.1% adenine-enriched diet for the following three weeks	1% phosphorus 0.1% adenine	Pragsoluções, Jaú, Brazil	not specified	no	1%					0.1%	3
								rat	Wistar	male only	Brazil	Diet	Obesity phenotype	Adenine + phosphate diet	CKD group that were fed with a 0.75% adenine-enriched diet for four weeks and a 0.1% adenine-enriched diet for the following three weeks.	standard diet	received vehicle (1 mL/100 g of weight of distilled water); with gavage for four weeks, starting from week 3	16	3	3	8 to 12	7	15 to 19	250	190.7	standard diet	not specified	not specified	not specified						see above	see above	see above	see above	see above							see above
63	De Maré et al., 2019	De Maré, A., Maudsley, S., Azmi, A., Hendrickx, J. O., Opdebeeck, B., Neven, E., D'Haese, P. C. and Verhulst, A.	Sclerostin as Regulatory Molecule in Vascular Media Calcification and the Bone-Vascular Axis	2019	Toxins (Basel)	11	7	rat	Wistar	male only	Belgium	Diet	Autoimmunization	Warfarin + Vitamin K	The animals were randomly assigned to the following experimental groups: control group (10 weeks (wk), n = 4) and warfarin-exposed groups (4 wk, n = 4; 6 wk, n = 6; 8 wk, n = 8; 10 wk, n = 8). Control rats were fed standard pellet chow for 10 weeks. Rats receiving the warfarin-containing diet (3 mg warfarin/g diet and 1.5 mg vitamin K1/g diet [20], SSNIFF Spezialdiäten, Soest, Germany) were sacri…	fed standard pellet chow for 10 weeks	received intravenous injection of phosphate-buffered solution (PBS) instead of shRNA	26 (4 wk, n = 4; 6 wk, n = 6; 8 wk, n = 8; 10 wk, n = 8)	not specified but half / half	not specified but half / half	8	4; 6; 8; 10	12; 14; 16; 18	not specified	440.3 (10 weeks)	standard pellet chow	not specified	not specified	not specified						warfarin-containing diet	3 mg warfarin/g diet and 1.5 mg vitamin K1/g diet	SSNIFF Spezialdiäten, Soest, Germany	not specified	no							4; 6; 8; 10
								rat	Wistar	male only	Belgium	Diet	Autoimmunization	Warfarin + Vitamin K	The animals were randomly assigned to the following experimental groups: control group (10 weeks (wk), n = 4) and warfarin-exposed groups (4 wk, n = 4; 6 wk, n = 6; 8 wk, n = 8; 10 wk, n = 8). Control rats were fed standard pellet chow for 10 weeks. Rats receiving the warfarin-containing diet (3 mg warfarin/g diet and 1.5 mg vitamin K1/g diet [20], SSNIFF Spezialdiäten, Soest, Germany) were sacri…	fed standard pellet chow for 10 weeks	received intravenous injection of phosphate-buffered solution (PBS) instead of shRNA	26 (4 wk, n = 4; 6 wk, n = 6; 8 wk, n = 8; 10 wk, n = 8)	not specified but half / half	not specified but half / half	8	4; 6; 8; 10	12; 14; 16; 18	not specified	440.3 (10 weeks)	standard pellet chow	not specified	not specified	not specified						warfarin-containing diet	3 mg warfarin/g diet and 1.5 mg vitamin K1/g diet	SSNIFF Spezialdiäten, Soest, Germany	not specified	no							4; 6; 8; 10
								rat	Wistar	male only	Belgium	Diet	Autoimmunization	Warfarin + Vitamin K	The animals were randomly assigned to the following experimental groups: control group (10 weeks (wk), n = 4) and warfarin-exposed groups (4 wk, n = 4; 6 wk, n = 6; 8 wk, n = 8; 10 wk, n = 8). Control rats were fed standard pellet chow for 10 weeks. Rats receiving the warfarin-containing diet (3 mg warfarin/g diet and 1.5 mg vitamin K1/g diet [20], SSNIFF Spezialdiäten, Soest, Germany) were sacri…	fed standard pellet chow for 10 weeks	received intravenous injection of phosphate-buffered solution (PBS) instead of shRNA	26 (4 wk, n = 4; 6 wk, n = 6; 8 wk, n = 8; 10 wk, n = 8)	not specified but half / half	not specified but half / half	8	4; 6; 8; 10	12; 14; 16; 18	not specified	440.3 (10 weeks)	standard pellet chow	not specified	not specified	not specified						warfarin-containing diet	3 mg warfarin/g diet and 1.5 mg vitamin K1/g diet	SSNIFF Spezialdiäten, Soest, Germany	not specified	no							4; 6; 8; 10
								rat	Wistar	male only	Belgium	Diet	Autoimmunization	Warfarin + Vitamin K	The animals were randomly assigned to the following experimental groups: control group (10 weeks (wk), n = 4) and warfarin-exposed groups (4 wk, n = 4; 6 wk, n = 6; 8 wk, n = 8; 10 wk, n = 8). Control rats were fed standard pellet chow for 10 weeks. Rats receiving the warfarin-containing diet (3 mg warfarin/g diet and 1.5 mg vitamin K1/g diet [20], SSNIFF Spezialdiäten, Soest, Germany) were sacri…	fed standard pellet chow for 10 weeks	received intravenous injection of phosphate-buffered solution (PBS) instead of shRNA	26 (4 wk, n = 4; 6 wk, n = 6; 8 wk, n = 8; 10 wk, n = 8)	not specified but half / half	not specified but half / half	8	4; 6; 8; 10	12; 14; 16; 18	not specified	440.3 (10 weeks)	standard pellet chow	not specified	not specified	not specified						warfarin-containing diet	3 mg warfarin/g diet and 1.5 mg vitamin K1/g diet	SSNIFF Spezialdiäten, Soest, Germany	not specified	no							4; 6; 8; 10
64	De Schutter et al., 2012	De Schutter, T. M., Behets, G. J., Jung, S., Neven, E., D'Haese, P. C. and Querfeld, U.	Restoration of bone mineralization by cinacalcet is associated with a significant reduction in calcitriol-induced vascular calcification in uremic rats	2012	Calcif Tissue Int	91	5	rat	Sprague-Dawley	male only	Belgium	Diet + Surgery	Age	Subtotal nephrectomy + phosphate diet	CRF was induced by subtotal nephrectomy. SNX was performed under isoflurane anesthesia. This involves a two-step procedure: first, two-thirds of the left kidney was removed and, 1 week later, the right kidney was removed. All animals received a diet containing 1.2 % phosphorus, 0.9 % calcium, and 20 % protein (AltrominTM; Altromin, Lage, Germany) and had free access to tap. Animlas were killed at…	animals with sham operation but same diet	daily treated with vehicle (1% carboxymethylcellulose). To achieve optimal phosphate binding, animals were gavaged with half of the indicated dose twice a day (during weekends they were treated with the indicated dose once a day).	12	not specified but half / half	not specified but half / half	6	17	23	245	505	chow	not specified	not specified	not specified						diet enriched with phosphate	1.2 % phosphorus, 0.9 % calcium, and 20 % protein	AltrominTM; Altromin, Lage, Germany	not specified	yes	1.2%	0.009	0.2				17?
								rat	Sprague-Dawley	male only	Belgium	Diet + Surgery + Reagent Application	Age	Subtotal nephrectomy + Vitamin D (any derivate) + phosphate diet	CRF was induced by subtotal nephrectomy. SNX was performed under isoflurane anesthesia. This involves a two-step procedure: first, two-thirds of the left kidney was removed and, 1 week later, the right kidney was removed. All animals received a diet containing 1.2 % phosphorus, 0.9 % calcium, and 20 % protein (AltrominTM; Altromin, Lage, Germany) and had free access to tap. Animlas were killed at…	Group above; animals with sham operation but same diet	daily treated with vehicle (1% carboxymethylcellulose). To achieve optimal phosphate binding, animals were gavaged with half of the indicated dose twice a day (during weekends they were treated with the indicated dose once a day).	12	not specified but half / half	not specified but half / half	6	17	23	242	468	chow	not specified	not specified	not specified						diet enriched with phosphate	1.2 % phosphorus, 0.9 % calcium, and 20 % protein	AltrominTM; Altromin, Lage, Germany	not specified	yes	1.2%	0.009	0.2				17?
65	De Schutter et al., 2011	De Schutter, T. M., Neven, E., Persy, V. P., Behets, G. J., Postnov, A. A., De Clerck, N. M. and D'Haese, P. C.	Vascular calcification is associated with cortical bone loss in chronic renal failure rats with and without ovariectomy: the calcification paradox	2011	Am J Nephrol	34	4	rat	Wistar	female only	Belgium	Diet + Surgery	Autoimmunization	Ovarectomy + phosphate diet	Rats were preconditioned for 2 weeks with a high phosphorus diet (1.03% P, 1.06% Ca, 19% protein). After 1 week, a bilateral ovariectomy (OVX) was performed to induce osteoporosis in animals of the CRF-OVX group. After 2 weeks on a high phosphorus diet, animals of the CRF and CRF-OVX groups received a 0.75% adenine diet (0.92% P, 1.0% Ca, 2.5% protein; SSNIFF Spezialdiäten, Soest, Germany), i.e. …	none	not clear	8	not specified but half / half	not specified but half / half	not specified	8	not specified	255	293	not specified	not specified	not specified	not specified						not specified	0.92% P, 1.0% Ca, 2.5% protein	SSNIFF Spezialdiäten, Soest, Germany	not specified	no	0.92%	0.01	2.5%				4
								rat	Wistar	female only	Belgium	Diet + Surgery	Autoimmunization	Ovarectomy + phosphate diet	Rats were preconditioned for 2 weeks with a high phosphorus diet (1.03% P, 1.06% Ca, 19% protein). After 1 week, a bilateral ovariectomy (OVX) was performed to induce osteoporosis in animals of the CRF-OVX group. After 2 weeks on a high phosphorus diet, animals of the CRF and CRF-OVX groups received a 0.75% adenine diet (0.92% P, 1.0% Ca, 2.5% protein; SSNIFF Spezialdiäten, Soest, Germany), i.e. …	none	not clear	8	not specified but half / half	not specified but half / half	not specified	8	not specified	255	293	not specified	not specified	not specified	not specified						not specified	0.92% P, 1.0% Ca, 2.5% protein	SSNIFF Spezialdiäten, Soest, Germany	not specified	no	0.92%	0.01	2.5%				4
								rat	Wistar	female only	Belgium	Diet + Surgery	Autoimmunization	Ovarectomy + phosphate diet	Rats were preconditioned for 2 weeks with a high phosphorus diet (1.03% P, 1.06% Ca, 19% protein). After 1 week, a bilateral ovariectomy (OVX) was performed to induce osteoporosis in animals of the CRF-OVX group. After 2 weeks on a high phosphorus diet, animals of the CRF and CRF-OVX groups received a 0.75% adenine diet (0.92% P, 1.0% Ca, 2.5% protein; SSNIFF Spezialdiäten, Soest, Germany), i.e. …	none	not clear	8	not specified but half / half	not specified but half / half	not specified	8	not specified	255	293	not specified	not specified	not specified	not specified						not specified	0.92% P, 1.0% Ca, 2.5% protein	SSNIFF Spezialdiäten, Soest, Germany	not specified	no	0.92%	0.01	2.5%				4
								rat	Wistar	female only	Belgium	Diet + Surgery	Autoimmunization	Adenine + phosphate diet + ovarectomy	Rats were preconditioned for 2 weeks with a high phosphorus diet (1.03% P, 1.06% Ca, 19% protein). After 1 week, a bilateral ovariectomy (OVX) was performed to induce osteoporosis in animals of the CRF-OVX group. After 2 weeks on a high phosphorus diet, animals of the CRF and CRF-OVX groups received a 0.75% adenine diet (0.92% P, 1.0% Ca, 2.5% protein; SSNIFF Spezialdiäten, Soest, Germany), i.e. …	just CRF	not clear	12	not specified but half / half	not specified but half / half	not specified	8	not specified	268	228	not specified	not specified	not specified	not specified						high phosphorus diet (for preconditioning)	1.03% P, 1.06% Ca, 19% protein	not specified	not specified	yes	1.03%	0.0106	19%				2 (not clear if in the end again for 2 weeks)
								rat	Wistar	female only	Belgium	Diet + Surgery	Autoimmunization	Adenine + phosphate diet + ovarectomy	Rats were preconditioned for 2 weeks with a high phosphorus diet (1.03% P, 1.06% Ca, 19% protein). After 1 week, a bilateral ovariectomy (OVX) was performed to induce osteoporosis in animals of the CRF-OVX group. After 2 weeks on a high phosphorus diet, animals of the CRF and CRF-OVX groups received a 0.75% adenine diet (0.92% P, 1.0% Ca, 2.5% protein; SSNIFF Spezialdiäten, Soest, Germany), i.e. …	just CRF	not clear	12	not specified but half / half	not specified but half / half	not specified	8	not specified	268	228	not specified	not specified	not specified	not specified						adenine diet	0.75% adenine, 0.92% P, 1.0% Ca, 2.5% protein	SSNIFF Spezialdiäten, Soest, Germany	not specified	no	0.92%	0.01	2.5%			0.75%	4
								rat	Wistar	female only	Belgium	Diet + Surgery	Autoimmunization	Adenine + phosphate diet + ovarectomy	Rats were preconditioned for 2 weeks with a high phosphorus diet (1.03% P, 1.06% Ca, 19% protein). After 1 week, a bilateral ovariectomy (OVX) was performed to induce osteoporosis in animals of the CRF-OVX group. After 2 weeks on a high phosphorus diet, animals of the CRF and CRF-OVX groups received a 0.75% adenine diet (0.92% P, 1.0% Ca, 2.5% protein; SSNIFF Spezialdiäten, Soest, Germany), i.e. …	just CRF	not clear	12	not specified but half / half	not specified but half / half	not specified	8	not specified	268	228	not specified	not specified	not specified	not specified						see above	see above	see above	see above	see above							see above
								rat	Wistar	female only	Belgium	Diet	Autoimmunization	Adenine + phosphate diet	Rats were preconditioned for 2 weeks with a high phosphorus diet (1.03% P, 1.06% Ca, 19% protein). After 1 week, a bilateral ovariectomy (OVX) was performed to induce osteoporosis in animals of the CRF-OVX and OVX groups. Animals of the CRF group underwent a sham operation instead. After 2 weeks on a high phosphorus diet, animals of the CRF and CRF-OVX groups received a 0.75% adenine diet (0.92% …	none	not clear	8	not specified but half / half	not specified but half / half	not specified	8	not specified	266	225	not specified	not specified	not specified	not specified						high phosphorus diet (for preconditioning)	1.03% P, 1.06% Ca, 19% protein	not specified	not specified	yes	1.03%	0.0106	19%				2 (not clear if in the end again for 2 weeks)
								rat	Wistar	female only	Belgium	Diet	Autoimmunization	Adenine + phosphate diet	Rats were preconditioned for 2 weeks with a high phosphorus diet (1.03% P, 1.06% Ca, 19% protein). After 1 week, a bilateral ovariectomy (OVX) was performed to induce osteoporosis in animals of the CRF-OVX and OVX groups. Animals of the CRF group underwent a sham operation instead. After 2 weeks on a high phosphorus diet, animals of the CRF and CRF-OVX groups received a 0.75% adenine diet (0.92% …	none	not clear	8	not specified but half / half	not specified but half / half	not specified	8	not specified	266	225	not specified	not specified	not specified	not specified						adenine diet	0.75% adenine, 0.92% P, 1.0% Ca, 2.5% protein	SSNIFF Spezialdiäten, Soest, Germany	not specified	no	0.92%	0.01	2.5%			0.75%	4
								rat	Wistar	female only	Belgium	Diet	Autoimmunization	Adenine + phosphate diet	Rats were preconditioned for 2 weeks with a high phosphorus diet (1.03% P, 1.06% Ca, 19% protein). After 1 week, a bilateral ovariectomy (OVX) was performed to induce osteoporosis in animals of the CRF-OVX and OVX groups. Animals of the CRF group underwent a sham operation instead. After 2 weeks on a high phosphorus diet, animals of the CRF and CRF-OVX groups received a 0.75% adenine diet (0.92% …	none	not clear	8	not specified but half / half	not specified but half / half	not specified	8	not specified	266	225	not specified	not specified	not specified	not specified						see above	see above	see above	see above	see above							see above
66	de Solis et al., 2009	de Solis, A. J., González-Pacheco, F. R., Deudero, J. J., Neria, F., Albalate, M., Petkov, V., Susanibar, L., Fernandez-Sanchez, R., Calabia, O., Ortiz, A. and Caramelo, C.	Alkalinization potentiates vascular calcium deposition in an uremic milieu	2009	J Nephrol	22	5	rat	Wistar	male only	no statement	Surgery	Age	Subtotal nephrectomy	Rats were either 5/6 nephrectomized or sham operated. Rats were individually caged with standard rat chow. Postsurgery rats recovered for 7 days before study initiation. Mortality in the 5/6- and sham-operated groups was 5/15 and 1/10, respectively. All deaths occured within the first 72 h. the following groups were studied: group A: sham-operated controls receiving vehicle (1.2 mL distilled wate…	sham	vehicle (1.2 mL distilled water, intraperitoneally ) every other day	not specified (15 for both 5/6 Nx groups )	if both sexes: n male	if both sexes: n female	not specified	8	not specified	202	262	standard rat chow	not specified	not specified	not specified										no
67	Deng et al., 2022	Deng, H., Xu, H. L. and Luo, Y. X.	Mechanisms of miR-29a-5p involvement in osteogenic phenotype transformation and cellular regulation of vascular smooth muscle and thus influencing calcification in VSMCs in chronic kidney disease	2022	CELLULAR AND MOLECULAR BIOLOGY	68	7	rat	Sprague-Dawley	male only	no statement	Diet + Surgery	Breeding+Age	Subtotal nephrectomy + phosphate diet	Eight-week-old, male Sprague Dawley rats were divided randomly into 4 groups: Control group (CTL group, n = 10), CKD group (n = 15), CKD + CINA group (n = 10), CKD+AAV-29a group (n = 10) and CKD + DAPT group (n = 15). According to the previous study, rats in the CKD group would be further induced by the hypophos-phite diet (2.0%) following the 5/6 nephrectomy to esta-blish the CKD models.	no CKD - not further specified	subcutaneously implanted either an empty silastic stick (VEH)	15	"equally divided"	"equally divided"	8	not specified	not specified	not specified	not specified	not specified	not specified	not specified	not specified	not specified		not specified	not specified	not specified	"hypophosphite diet"	2% phosphate	not specified	not specified	yes							not specified
68	Deng et al., 2021	Deng, D., Han, X., Diao, Z. and Liu, W.	Secreted Frizzled-Related Protein 5 Ameliorates Vascular Calcification in a Rat Model of Chronic Kidney Disease through the Wnt/β-Catenin Pathway	2021	Kidney Blood Press Res			rat	Sprague-Dawley	male only	China	Diet	Autoimmunization	Adenine + phosphate diet	Adenine-rich chow (0.75% adenine, 1.0% Ca, and 1.8% P; KEAOXIELI FEED Co., LTD., Beijing, China) was fed to rats for 6 weeks to induce CKD and VC. Then, rats were switched to a normal diet until 8 weeks. At the beginning of the experiment, the rats were administered the following treatments. Groups 1 and 2 were treated by tail vein injection of saline. Rats in group 3 received a tail vein injecti…	Standard chow	at the beginning: tail vein injection of saline. One week later, the injections were repeated.	10	not specified but half / half	not specified but half / half	8	8	16	407.5	491.9	Standard chow	1.0% calcium [Ca] and 1.2% phosphorus [P]	not specified	not specified	1.2%	0.01				adenine-rich chow	0.75% adenine, 1.0% Ca, and 1.8% P	KEAOXIELI FEED Co., LTD., Beijing, China	not specified	no	1.8%	0.01				0.75%	6
								rat	Sprague-Dawley	male only	China	Diet	Autoimmunization	Adenine + phosphate diet	Adenine-rich chow (0.75% adenine, 1.0% Ca, and 1.8% P; KEAOXIELI FEED Co., LTD., Beijing, China) was fed to rats for 6 weeks to induce CKD and VC. Then, rats were switched to a normal diet until 8 weeks. At the beginning of the experiment, the rats were administered the following treatments. Groups 1 and 2 were treated by tail vein injection of saline. Rats in group 3 received a tail vein injecti…	Standard chow	at the beginning: tail vein injection of saline. One week later, the injections were repeated.	10	not specified but half / half	not specified but half / half	8	8	16	407.5	491.9	Standard chow	1.0% calcium [Ca] and 1.2% phosphorus [P]	not specified	not specified	1.2%	0.01				adenine-rich chow	0.75% adenine, 1.0% Ca, and 1.8% P	KEAOXIELI FEED Co., LTD., Beijing, China	not specified	no	1.8%	0.01				0.75%	6
69	Dhayni et al., 2023	Dhayni, K., Chabry, Y., Hénaut, L., Avondo, C., Boudot, C., Ouled-Haddou, H., Bigot-Corbel, E., Touati, G., Caus, T., Messaoudi, H., Bellien, J., Tribouilloy, C., Messika-Zeitoun, D., Zibara, K., Kamel, S. and Bennis, Y.	Aortic valve calcification is promoted by interleukin-8 and restricted through antagonizing CXC motif chemokine receptor 2	2023	CARDIOVASCULAR RESEARCH	119	13	rat	Sprague-Dawley	male only	France	Diet + Surgery	Breeding+Age	Subtotal nephrectomy + phosphate diet	Briefly, forty-eight 10-week-old male Sprague-Dawley rats were purchased from Janvier Labs (Le Genest-Saint-Isle, France) and allowed to age to 18 weeks. Then, 32 rats underwent surgical ligation of the upper branch of the left kidney artery under 2% isoflurane anaesthesia (Iso-Vet®, Piramal Critical Care), followed by cauterization of the lower pole of the left kidney, leading to a 2/3 non-funct…	Sham-operated rats (surgical laparotomy) fed standard normal calcium, normal-phosphate diet (pellets containing 1% total calcium, 0.9% total phosphorus) were treated with vehicle by oral gavage and served as controls	vehicle (2% aqueous suspension of carboxymethylcellulose) by oral gavage	16? (32 rats were split in 2 groups)	"equally divided"	"equally divided"	18	12	30	610 (after second surgery)	602	standard normal calcium, normal-phosphate diet	1% total calcium, 0.9% total phosphorus	not specified	not specified	0.009	0.01				normal calcium, high-phosphate diet	1% total calcium, 1.8% total phosphorus	Safe, Augy, France	not specified	yes	0.018	0.01	not specified				11
70	Diaz-Tocados et al., 2017	Diaz-Tocados, J. M., Peralta-Ramirez, A., Rodríguez-Ortiz, M. E., Raya, A. I., Lopez, I., Pineda, C., Herencia, C., Montes de Oca, A., Vergara, N., Steppan, S., Pendon-Ruiz de Mier, M. V., Buendía, P., Carmona, A., Carracedo, J., Alcalá-Díaz, J. F., Frazao, J., Martínez-Moreno, J. M., Canalejo, A., Felsenfeld, A., Rodriguez, M., Aguilera-Tejero, E., Almadén, Y. and Muñoz-Castañeda, J. R.	Dietary magnesium supplementation prevents and reverses vascular and soft tissue calcifications in uremic rats	2017	Kidney Int	92	5	rat	Wistar	male only	Spain	Diet + Surgery + Reagent Application	Age	Subtotal nephrectomy + Vitamin D (any derivate) + phosphate diet	In the first step of the nephrectomy, a 5- to 8-mm incision was made on the left mediolateral surface of the abdomen. The left kidney was exposed, and the 2 poles (two-thirds of renal mass) were ablated. The kidney was inspected and returned to an anatomically neutral position within the peritoneal cavity. The abdominal wall and skin incisions were closed with sutures, and the rat was placed back…	nonuremic sham-operated rats that underwent the same surgical manipulation without renal ablation	received vehicle for DI (500 μg/kg/day) for 4 weeks since the beginning of this study	10 to 14	if both sexes: n male	if both sexes: n female	9 to 10	3 (including 1 week recovery after 1. step of 5/6 N.) in Exp 1 , or 7 (including 1 week recovery after 1. step of 5/6 N.) in Exp 2	12 to 13 (Exp 1) or 16 to 17 (Exp 2)	250 to 300 g	306 (Exp 1)	standard diet	Ca 0.8%, P 0.6%, and Mg 0.1%	Altromin Spezialfutter (Lage, Germany)		0.6%	0.008				high phosphate diet	0.6% Ca and 1.2% P, Mg 0.1%	not specified	not specified	yes	1.2%	0.006					2 or 6
								rat	Wistar	male only	Spain	Diet + Surgery + Reagent Application	Age	Subtotal nephrectomy + Vitamin D (any derivate) + phosphate diet	In the first step of the nephrectomy, a 5- to 8-mm incision was made on the left mediolateral surface of the abdomen. The left kidney was exposed, and the 2 poles (two-thirds of renal mass) were ablated. The kidney was inspected and returned to an anatomically neutral position within the peritoneal cavity. The abdominal wall and skin incisions were closed with sutures, and the rat was placed back…	nonuremic sham-operated rats that underwent the same surgical manipulation without renal ablation	received vehicle for DI (500 μg/kg/day) for 4 weeks since the beginning of this study	10 to 14	if both sexes: n male	if both sexes: n female	9 to 10	3 (including 1 week recovery after 1. step of 5/6 N.) in Exp 1 , or 7 (including 1 week recovery after 1. step of 5/6 N.) in Exp 2	12 to 13 (Exp 1) or 16 to 17 (Exp 2)	250 to 300 g	306 (Exp 1)	standard diet	Ca 0.8%, P 0.6%, and Mg 0.1%	Altromin Spezialfutter (Lage, Germany)		0.6%	0.008				high phosphate diet	0.6% Ca and 1.2% P, Mg 0.1%	not specified	not specified	yes	1.2%	0.006					2 or 6
								rat	Wistar	male only	Spain	Diet + Surgery + Reagent Application	Age	Subtotal nephrectomy + Vitamin D (any derivate) + phosphate diet	In the first step of the nephrectomy, a 5- to 8-mm incision was made on the left mediolateral surface of the abdomen. The left kidney was exposed, and the 2 poles (two-thirds of renal mass) were ablated. The kidney was inspected and returned to an anatomically neutral position within the peritoneal cavity. The abdominal wall and skin incisions were closed with sutures, and the rat was placed back…	nonuremic sham-operated rats that underwent the same surgical manipulation without renal ablation	received vehicle for DI (500 μg/kg/day) for 4 weeks since the beginning of this study	10 to 14	if both sexes: n male	if both sexes: n female	9 to 10	3 (including 1 week recovery after 1. step of 5/6 N.) in Exp 1 , or 7 (including 1 week recovery after 1. step of 5/6 N.) in Exp 2	12 to 13 (Exp 1) or 16 to 17 (Exp 2)	250 to 300 g	306 (Exp 1)	standard diet	Ca 0.8%, P 0.6%, and Mg 0.1%	Altromin Spezialfutter (Lage, Germany)		0.6%	0.008				high phosphate diet	0.6% Ca and 1.2% P, Mg 0.1%	not specified	not specified	yes	1.2%	0.006					2 or 6
71	Dong et al., 2022	Dong, J. L., Jin, S., Guo, J. J., Yang, R., Tian, D. Y., Xue, H. M., Xiao, L., Guo, Q., Wang, R., Xu, M., Teng, X. and Wu, Y. M.	Pharmacological Inhibition of eIF2α Phosphorylation by Integrated Stress Response Inhibitor (ISRIB) Ameliorates Vascular Calcification in Rats	2022	PHYSIOLOGICAL RESEARCH	71	3	rat	Sprague-Dawley	male only	China	Reagent Application	Breeding+Age	Vitamin D(any derivate)/Nicotine	Thirty-two rats were randomly divided into the following four groups (n=8 in each group): (1) the control group (Con), treated with the vehicles; (2) the ISRIB group, intraperitoneally injected with 0.25 mg/kg·week ISRIB (SML0843; Sigma-Aldrich LLC, Saint Louis, MO, USA) for 4 weeks; (3) the VC model produced by VDN; and (4) the VC plus ISRIB treatment group (VC + IRSIB). The ISRIB was solved ori…	The rats in the control group were administered the corresponding solvents	vehicle (2% aqueous suspension of carboxymethylcellulose) by oral gavage	8	"equally divided"	"equally divided"	not specified	4	not specified	200 to 220	358	standard chow pellets	not specified	not specified	not specified	not specified		not specified	not specified	not specified
72	Doyon et al., 2013	Doyon, M., Mathieu, P. and Moreau, P.	Decreased expression of γ-carboxylase in diabetes-associated arterial stiffness: impact on matrix Gla protein	2013	Cardiovasc Res	97	2	rat	Wistar	male only	Canada	Reagent Application	Obesity phenotype	Streptozotocin	rats (n = 30) were administered a single ip injection of streptozotocin (STZ) (60 mg/kg) freshly diluted in 0.05 mol/L citrate buffer at pH 4.5	age-matched untreated rats	subcutaneous injection of nor- mal saline for the last 4 weeks	30	3	3	5	9	14	not specified	384.6	chow	not specified	not specified	not specified										no
73	Du et al., 2012	Du, Y., Gao, C., Liu, Z., Wang, L., Liu, B., He, F., Zhang, T., Wang, Y., Wang, X., Xu, M., Luo, G. Z., Zhu, Y., Xu, Q., Wang, X. and Kong, W.	Upregulation of a disintegrin and metalloproteinase with thrombospondin motifs-7 by miR-29 repression mediates vascular smooth muscle calcification	2012	Arterioscler Thromb Vasc Biol	32	11	rat	Sprague-Dawley	male only	China	Surgery + Reagent Application	Autoimmunization	Subtotal nephrectomy + Vitamin D (any derivate)	CRF was induced by 5⁄6 nephrectomy. For sham-operated rats, only the renal envelope was removed. To accelerate the aortic calcification, on the day after completing renal ablation, calcitriol (0.08 g/kg) was injected intraperitoneally 3 times a week for 12 weeks.5, 6 The sham group received vehicle injection.	sham surgery + vehicle injection; only Nx (below)	not clear	not specified	not specified but half / half	not specified but half / half	not specified	12	not specified	220 to 250	not specified	not specified	not specified	not specified	not specified										no
								rat	Sprague-Dawley	male only	China	Surgery	Autoimmunization	Subtotal nephrectomy	CRF was induced by 5⁄6 nephrectomy. For sham-operated rats, only the renal envelope was removed. To accelerate the aortic calcification, on the day after completing renal ablation, calcitriol (0.08 g/kg) was injected intraperitoneally 3 times a week for 12 weeks.5, 6 The sham group received vehicle injection.	sham surgery + vehicle injection	not clear	not specified	not specified but half / half	not specified but half / half	not specified	12	not specified	220 to 250	not specified	not specified	not specified	not specified	not specified										no
74	Du et al., 2011	Du, Y., Wang, Y., Wang, L., Liu, B., Tian, Q., Liu, C. J., Zhang, T., Xu, Q., Zhu, Y., Ake, O., Qi, Y., Tang, C., Kong, W. and Wang, X.	Cartilage oligomeric matrix protein inhibits vascular smooth muscle calcification by interacting with bone morphogenetic protein-2	2011	Circ Res	108	8	rat	Sprague-Dawley	male only	China	Diet + Surgery	Age	Subtotal nephrectomy + phosphate diet	Male Sprague-Dawley rats weighing 220 to 250 g were used in these experiments. All studies followed the guidelines of the Animal Care and Use Committee of Peking University. Chronic renal failure (CRF) was induced by subtotal (5⁄6) nephrectomy, namely, the excision of two-thirds of the left kidney, then complete right nephrectomy 1 week later. Sham-operated rats underwent similar surgical procedu…	sham + standard rat chow (0.6% Pi)	unclear	not specified (8 according to Figure)	if both sexes: n male	if both sexes: n female	not specified	13	not specified	220 to 250	505.42	standard rat chow	0.6% Pi	not specified	not specified	0.6%					standard high-phosphate diet	1.7% Pi	not specified	not specified	yes	1.7%						12
								rat	Sprague-Dawley	male only	China	Diet + Surgery	Age	Subtotal nephrectomy + phosphate diet	Male Sprague-Dawley rats weighing 220 to 250 g were used in these experiments. All studies followed the guidelines of the Animal Care and Use Committee of Peking University. Chronic renal failure (CRF) was induced by subtotal (5⁄6) nephrectomy, namely, the excision of two-thirds of the left kidney, then complete right nephrectomy 1 week later. Sham-operated rats underwent similar surgical procedu…	sham + standard rat chow (0.6% Pi)	unclear	not specified (8 according to Figure)	if both sexes: n male	if both sexes: n female	not specified	13	not specified	220 to 250	505.42	standard rat chow	0.6% Pi	not specified	not specified	0.6%					standard high-phosphate diet	1.7% Pi	not specified	not specified	yes	1.7%						12
								rat	Sprague-Dawley	male only	China	Surgery	Age	CaCl2	infrarenal abdominal aortas were treated with periadventitial application of 0.2 mol/L CaCl2 for 10 min	0.2 mol/L NaCL	unclear	not specified (5 according to Figure)	if both sexes: n male	if both sexes: n female	not specified	1	not specified	220 to 250 (not enterily certain)	not specified	not specified	not specified	not specified	not specified										no
75	Duan et al., 2023	Duan, Y. J., Peng, Z., Zhong, S. Z., Zhou, P., Huang, H., Li, J. L. and He, Z. X.	VX-765 ameliorates CKD VSMC calcification by regulating STAT3 activation	2023	EUROPEAN JOURNAL OF PHARMACOLOGY	945	3	rat	Sprague-Dawley	male only	China	Diet + Reagent Application	Breeding+Age	Adenine + phosphate diet	The rats were kept under observation for ten days prior to the start of the experiment. Eight-week-old male Sprague-Dawley rats (190–270 g) were then randomly divided into four groups. Each group contained 6 animals. They were control group, CKD group, CKD + VX-765 10 mg/kg/d, and CKD rats + VX-765 50 mg/kg/d, respectively. Adenine (Sigma Chemical Co., St. Louis, MO, USA) was dissolved in distill…	fed with standard chow and intragastrically given the same volume of saline at the same frequency	vehicle (2% aqueous suspension of carboxymethylcellulose) by oral gavage	6	"equally divided"	"equally divided"	8	8	16	190 to 270	not specified	standard chow	not specified	not specified	not specified	not specified		not specified	not specified	not specified	high-phosphorus diet	1.8% phosphorous	not specified	not specified	yes	0.018		not specified				8	220 mg/kg/d (in a 2.5% suspension)	daily for 8 weeks, peroral	8
76	Duan et al., 2013	Duan, X. H., Chang, J. R., Zhang, J., Zhang, B. H., Li, Y. L., Teng, X., Zhu, Y., Du, J., Tang, C. S. and Qi, Y. F.	Activating transcription factor 4 is involved in endoplasmic reticulum stress-mediated apoptosis contributing to vascular calcification	2013	Apoptosis	18	9	rat	Sprague-Dawley	male only	China	Reagent Application	If other intervention type: specification	Vitamin D(any derivate)/Nicotine	vitamin D3 (300,000 IU/kg in arachis oil, intramuscularly) simultaneously with nicotine (25 mg/kg in 5 ml peanut oil, intragastrically) (Sigma, St. Louis, MO) at 9:00 on day 1. The nicotine administration was repeated at 19:00. At 14 days later, rats were retreated with vitamin D3	received normal saline intramuscularly and 2 gavages of peanut oil without nicotine (5 ml/kg)	vehicle injection (not further described)	8	if both sexes: n male	if both sexes: n female	not specified	4	not specified	200	not specified	standard rodent chow	not specified	not specified	not specified										no
								rat	Sprague-Dawley	male only	China	Reagent Application	If other intervention type: specification	Vitamin D(any derivate)/Nicotine	vitamin D3 (300,000 IU/kg in arachis oil, intramuscularly) simultaneously with nicotine (25 mg/kg in 5 ml peanut oil, intragastrically) (Sigma, St. Louis, MO) at 9:00 on day 1. The nicotine administration was repeated at 19:00. At 14 days later, rats were retreated with vitamin D3	received normal saline intramuscularly and 2 gavages of peanut oil without nicotine (5 ml/kg)	vehicle injection (not further described)	8	if both sexes: n male	if both sexes: n female	not specified	4	not specified	200	not specified	standard rodent chow	not specified	not specified	not specified										no
77	Duan et al., 2009	Duan, X., Zhou, Y., Teng, X., Tang, C. and Qi, Y.	Endoplasmic reticulum stress-mediated apoptosis is activated in vascular calcification	2009	Biochem Biophys Res Commun	387	4	rat	Sprague-Dawley	male only	China	Reagent Application	mutation in Anks6 + casein diet	Vitamin D(any derivate)/Nicotine	rats were intramuscularly injected with vitamin D3 (300,000 IU/kg) and given nicotine (25 mg/kg, dissolved in peanut oil) intragastrically. Rats were additionally administered nicotine 12 h later. All rats were fed for 28 d.	normal saline intramuscularly and two gavages of peanut oil (5 mL/kg, orally)	intraperitoneal injection of physiological saline	6	if both sexes: n male	if both sexes: n female	not specified	4	not specified	200	not specified	standard rodent chow	not specified	not specified	not specified										no
								rat	Sprague-Dawley	male only	China	Reagent Application	mutation in Anks6 + casein diet	Vitamin D(any derivate)/Nicotine	rats were intramuscularly injected with vitamin D3 (300,000 IU/kg) and given nicotine (25 mg/kg, dissolved in peanut oil) intragastrically. Rats were additionally administered nicotine 12 h later. All rats were fed for 28 d.	normal saline intramuscularly and two gavages of peanut oil (5 mL/kg, orally)	intraperitoneal injection of physiological saline	6	if both sexes: n male	if both sexes: n female	not specified	4	not specified	200	not specified	standard rodent chow	not specified	not specified	not specified										no
								rat	Sprague-Dawley	male only	China	Reagent Application	mutation in Anks6 + casein diet	Vitamin D(any derivate)/Nicotine	rats were intramuscularly injected with vitamin D3 (300,000 IU/kg) and given nicotine (25 mg/kg, dissolved in peanut oil) intragastrically. Rats were additionally administered nicotine 12 h later. All rats were fed for 28 d.	normal saline intramuscularly and two gavages of peanut oil (5 mL/kg, orally)	intraperitoneal injection of physiological saline	6	if both sexes: n male	if both sexes: n female	not specified	4	not specified	200	not specified	standard rodent chow	not specified	not specified	not specified										no
								rat	Sprague-Dawley	male only	China	Reagent Application	mutation in Anks6 + casein diet	Vitamin D (any derivate)	subcutaneously injected with vitamin D3 (500,000 IU/kg) at 0, 24 and 48 h. All rats were killed 96 h after the first vitamin D3 injection	subcutaneous injections of saline instead	intraperitoneal injection of physiological saline	6	if both sexes: n male	if both sexes: n female	not specified	0.5	not specified	200	not specified	standard rodent chow	not specified	not specified	not specified										no
								rat	Sprague-Dawley	male only	China	Reagent Application	mutation in Anks6 + casein diet	Vitamin D (any derivate)	subcutaneously injected with vitamin D3 (500,000 IU/kg) at 0, 24 and 48 h. All rats were killed 96 h after the first vitamin D3 injection	subcutaneous injections of saline instead	intraperitoneal injection of physiological saline	6	if both sexes: n male	if both sexes: n female	not specified	0.5	not specified	200	not specified	standard rodent chow	not specified	not specified	not specified										no
								rat	Sprague-Dawley	male only	China	Reagent Application	mutation in Anks6 + casein diet	Vitamin D (any derivate)	subcutaneously injected with vitamin D3 (500,000 IU/kg) at 0, 24 and 48 h. All rats were killed 96 h after the first vitamin D3 injection	subcutaneous injections of saline instead	intraperitoneal injection of physiological saline	6	if both sexes: n male	if both sexes: n female	not specified	0.5	not specified	200	not specified	standard rodent chow	not specified	not specified	not specified										no
78	Ejerblad et al., 1979	Ejerblad, S., Eriksson, I. and Johansson, H.	Uraemic arterial disease. An experimental study with special reference to the effect of parathyroidectomy	1979	Scand J Urol Nephrol	13	2	rat	Sprague-Dawley	male only	no approval statement	Diet + Surgery	Age	Subtotal nephrectomy + calcium/phosphate diet	They received a commercial diet (Ewos R3) containing 2% calcium and 1% phosphorus and had free access to drinking water. Renal failure was produced by 5/6 kidney resection (Platt, Roscoe & Smith, 1952; Morrison, 1962). In a first operation about two-thirds of the left kidney were re- moved by resection of the upper and lower poles, and one week later the entire right kidney was removed. Open ethe…	untreated rats	sham-operated in the neck-U-PT1(S) (for parthyroidectomy)	120 (24 for 4 weeks, 46 for 12 weeks, 50 for 36 weeks)	24	24	not specified	5; 13; 37	not specified	200 to 334	not specified	not specified	not specified	not specified	not specified						Ewos R3	2% calcium and 1% phosphorus	Ewos?	not specified	no	1%	0.02					5; 13; 37?
79	Elseweidy et al., 2020	Elseweidy, M. M., Elnagar, G. M., Elsawy, M. M. and Zein, N.	Azelastine a potent antihistamine agent, as hypolipidemic and modulator for aortic calcification in diabetic hyperlipidemic rats model	2020	Arch Physiol Biochem			rat	Wistar	male only	Egypt	Diet + Reagent Application	Obesity phenotype	Alloxan + atherogenic diet	Diabetes was induced by subcutaneous injection of freshly prepared alloxan (125 mg/kg, dissolved in saline). Six hours after injection, the drinking water was fortified with 10% glucose for one day to prevent hypoglycaemic shock. Diabetic rats fed a CCT diet (normal chow diet fortified with 4% cholesterol and 1% cholic acid) along with 0.5% thiouracil in the drinking water for 10 weeks and contin…	Normal rats fed a normal rodent chow diet, referred to as negative (-ve) control	0.1 ml of propylene glyco1/100 g b.w. added to the drink- ing water	6	3	3	not specified	10.5	not specified	150 to 170	not specified		not specified	not specified	not specified						CCT diet	normal chow diet fortified with 4% cholesterol and 1% cholic acid) along with 0.5% thiouracil in the drinking water	not specified	not specified	no							10
								rat	Wistar	male only	Egypt	Diet + Reagent Application	Obesity phenotype	Alloxan + atherogenic diet	Diabetes was induced by subcutaneous injection of freshly prepared alloxan (125 mg/kg, dissolved in saline). Six hours after injection, the drinking water was fortified with 10% glucose for one day to prevent hypoglycaemic shock. Diabetic rats fed a CCT diet (normal chow diet fortified with 4% cholesterol and 1% cholic acid) along with 0.5% thiouracil in the drinking water for 10 weeks and contin…	Normal rats fed a normal rodent chow diet, referred to as negative (-ve) control	0.1 ml of propylene glyco1/100 g b.w. added to the drink- ing water	6	3	3	not specified	10.5	not specified	150 to 170	not specified		not specified	not specified	not specified						CCT diet	normal chow diet fortified with 4% cholesterol and 1% cholic acid) along with 0.5% thiouracil in the drinking water	not specified	not specified	no							10
80	Elseweidy et al., 2016	Elseweidy, M. M., Zein, N., Aldhamy, S. E., Elsawy, M. M. and Saeid, S. A.	Policosanol as a new inhibitor candidate for vascular calcification in diabetic hyperlipidemic rats	2016	Exp Biol Med (Maywood)	241	17	rat	Wistar	male only	Egypt	Diet + Reagent Application	Age	Alloxan + atherogenic diet	After one week of acclimation, rats were randomly assigned to five groups (six rats/group). The first group, referred to as the normal group (NG), received the standard chew diet. The other four groups received freshly prepared alloxan (125 mg/kg) dissolved in saline and delivered subcutaneously.16,17 Six hours later, the drinking water was supplemented with 10% glucose for 24 h to avoid hypoglyc…	normal group (NG), received the standard chew diet and no other treatment	vehicle for paracalcitol containing 30% propylene glycol and 20% ethanol; 3 times a week	6	24	24	10 to 12	10	20 to 22	150	not specified	normal diet	not specified	not specified	not specified						atherogenic diet (CCT)	chow diet supplemented with 4% cholesterol, 1% cholic acid, and 0.5% thiouracil in the drinking water	not specified	not specified	no							10
81	Eräranta et al., 2014	Eräranta, A., Törmänen, S., Kööbi, P., Vehmas, T. I., Lakkisto, P., Tikkanen, I., Moilanen, E., Niemelä, O., Mustonen, J. and Pörsti, I.	Phosphate binding reduces aortic angiotensin-converting enzyme and enhances nitric oxide bioactivity in experimental renal insufficiency	2014	Am J Nephrol	39	5	rat	Sprague-Dawley	male only	Finland	Surgery	Age	Subtotal nephrectomy	The NX groups underwent removal of the right kidney and surgical resection of the upper and lower poles (2/3) of the left kidney. For the 27-week study, 15 weeks after NX, three groups (n = 13-14) of remnant kidney rats, having equal mean systolic BP, body weight, and plasma creatinine, and sham rats (n = 11) of equal age were put on chow containing 0.3% Ca and 0.5% Pi (NX and sham), 3.0% Ca and …	sham	One week before the start of the study, the i.p. catheter was placed into the peritoneal cavity of the rat. Animals were anaesthetized with a cocktail of 60 mg/kg ketamine (Pfizer, Puurs, Belgium) and 7.5 mg/kg xylazine (Bayer Animal Health, Monheim, Germany) after which an incision was made in the skin in the right flank of the abdomen. The skin was separated from the muscle layer and the cathet…	13 to 14	not specified but half / half	not specified but half / half	not specified	27	not specified	not specified	507	chow	0.3% Ca and 0.5% Pi	not specified	not specified	0.5%	0.003								no
								rat	Sprague-Dawley	male only	Finland	Diet + Surgery	Age	Subtotal nephrectomy + calcium diet	The NX groups underwent removal of the right kidney and surgical resection of the upper and lower poles (2/3) of the left kidney. For the 27-week study, 15 weeks after NX, three groups (n = 13-14) of remnant kidney rats, having equal mean systolic BP, body weight, and plasma creatinine, and sham rats (n = 11) of equal age were put on chow containing 0.3% Ca and 0.5% Pi (NX and sham), 3.0% Ca and …	sham	One week before the start of the study, the i.p. catheter was placed into the peritoneal cavity of the rat. Animals were anaesthetized with a cocktail of 60 mg/kg ketamine (Pfizer, Puurs, Belgium) and 7.5 mg/kg xylazine (Bayer Animal Health, Monheim, Germany) after which an incision was made in the skin in the right flank of the abdomen. The skin was separated from the muscle layer and the cathet…	13 to 14	not specified but half / half	not specified but half / half	not specified	27	not specified	not specified	507	not specified	not specified	not specified	not specified						chow	3% Ca and 0.5% Pi	not specified	not specified	no	0.5%	0.03					12
								rat	Sprague-Dawley	male only	Finland	Diet + Surgery	Age	Subtotal nephrectomy + phosphate diet	The NX groups underwent removal of the right kidney and surgical resection of the upper and lower poles (2/3) of the left kidney. For the 27-week study, 15 weeks after NX, three groups (n = 13-14) of remnant kidney rats, having equal mean systolic BP, body weight, and plasma creatinine, and sham rats (n = 11) of equal age were put on chow containing 0.3% Ca and 0.5% Pi (NX and sham), 3.0% Ca and …	sham	One week before the start of the study, the i.p. catheter was placed into the peritoneal cavity of the rat. Animals were anaesthetized with a cocktail of 60 mg/kg ketamine (Pfizer, Puurs, Belgium) and 7.5 mg/kg xylazine (Bayer Animal Health, Monheim, Germany) after which an incision was made in the skin in the right flank of the abdomen. The skin was separated from the muscle layer and the cathet…	13 to 14	not specified but half / half	not specified but half / half	not specified	27	not specified	not specified	507	not specified	not specified	not specified	not specified						chow	0.3% Ca and 1.5% Pi	not specified	not specified	yes	0.015	0.003					12
82	Essalihi et al., 2007	Essalihi, R., Zandvliet, M. L., Moreau, S., Gilbert, L. A., Bouvet, C., Lenoël, C., Nekka, F., McKee, M. D. and Moreau, P.	Distinct effects of amlodipine treatment on vascular elastocalcinosis and stiffness in a rat model of isolated systolic hypertension	2007	J Hypertens	25	9	rat	Wistar	male only	Canada	Diet + Reagent Application	Age	Warfarin + Vitamin K	combination of sodium warfarin (20 mg/kg per day in their drinking water) and vitamin K1 (phylloquinone, 15 mg/kg per day injected subcutaneously three times a week) for 4 weeks. Phylloquinone was started 1 week prior to the administration of warfarin to prevent initial bleeding.	control male Wistar rats	equivalent saline tom DMY	10 or 12 (two protocolls)	if both sexes: n male	if both sexes: n female	not specified	8	not specified	175–200	not specified	not specified	not specified	not specified	not specified						Warfarin in drinking water (see warfarin section)	Warfarin in drinking water (see warfarin section)	Warfarin in drinking water (see warfarin section)	Warfarin in drinking water (see warfarin section)	no							4
								rat	Wistar	male only	Canada	Diet + Reagent Application	Age	Warfarin + Vitamin K	combination of sodium warfarin (20 mg/kg per day in their drinking water) and vitamin K1 (phylloquinone, 15 mg/kg per day injected subcutaneously three times a week) for 4 weeks. Phylloquinone was started 1 week prior to the administration of warfarin to prevent initial bleeding.	control male Wistar rats	equivalent saline tom DMY	10 or 12 (two protocolls)	if both sexes: n male	if both sexes: n female	not specified	8	not specified	175–200	not specified	not specified	not specified	not specified	not specified						Warfarin in drinking water (see warfarin section)	Warfarin in drinking water (see warfarin section)	Warfarin in drinking water (see warfarin section)	Warfarin in drinking water (see warfarin section)	no							4
83	Essalihi et al., 2004	Essalihi, R., Ouellette, V., Dao, H. H., McKee, M. D. and Moreau, P.	Phenotypic modulation of vascular smooth muscle cells during medial arterial calcification: a role for endothelin?	2004	J Cardiovasc Pharmacol	44 Suppl 1		rat	Wistar	male only	no statement	Diet + Reagent Application	Age	Warfarin + Vitamin K	rats receiving warfarin (15 mg/kg per day in the drinking water; Sigma Chemical Co., St Louis, MO, U.S.A.) and vitamin K1 (phylloquinone, 15 mg/kg per day, s.c.; Sigma) (WVK) for 8 weeks.	no treatment	vehicle for paracalcitol containing 30% propylene glycol and 20% ethanol; 3 times a week	not specified	24	24	not specified	8	not specified	175 to 200	not specified	not specified	not specified	not specified	not specified						Warfarin in drining water	Warfarin in drining water	Warfarin in drining water	Warfarin in drining water	no							8
84	Essalihi et al., 2003	Essalihi, R., Dao, H. H., Yamaguchi, N. and Moreau, P.	A new model of isolated systolic hypertension induced by chronic warfarin and vitamin K1 treatment	2003	Am J Hypertens	16	2	rat	Wistar	male only	Canada	Diet + Reagent Application	Obesity phenotype	Warfarin + Vitamin K	rats receiving warfarin (15 mg · kg−1 · day−1, in the drinking water) and vitamin K1 (phylloquinone, 15 mg · kg−1 · day−1 subcutaneously) for 4 weeks or 8 weeks (WK4 and WK8). Vitamin K1 was started 1 week before warfarin, and the dosing of warfarin was adjusted every second day by monitoring the volume drank	Age-matched control not administered to VK and Warfarin (not clear if vehicle)	single subcutaneous (SQ) dose of vehicle. + Two weeks prior to the end of the study, all animals were given an intraperitoneal injection of calcein (1% concentration, 0.1mL/100g body weight); a second injection was given 10 days later.	at least 10	not specified but half / half	not specified but half / half	6 to 7	4 or 8	10 to 15	175 to 200	336,7 (4 weeks), 455,5 (8 weeks)	not specified	not specified	not specified	not specified						warfarin in drining water	warfarin in drining water	warfarin in drining water	warfarin in drining water	no							4 or 8
								rat	Wistar	male only	Canada	Diet + Reagent Application	Obesity phenotype	Warfarin + Vitamin K	rats receiving warfarin (15 mg · kg−1 · day−1, in the drinking water) and vitamin K1 (phylloquinone, 15 mg · kg−1 · day−1 subcutaneously) for 4 weeks or 8 weeks (WK4 and WK8). Vitamin K1 was started 1 week before warfarin, and the dosing of warfarin was adjusted every second day by monitoring the volume drank	Age-matched control not administered to VK and Warfarin (not clear if vehicle)	single subcutaneous (SQ) dose of vehicle. + Two weeks prior to the end of the study, all animals were given an intraperitoneal injection of calcein (1% concentration, 0.1mL/100g body weight); a second injection was given 10 days later.	at least 10	not specified but half / half	not specified but half / half	6 to 7	4 or 8	10 to 15	175 to 200	336,7 (4 weeks), 455,5 (8 weeks)	not specified	not specified	not specified	not specified						warfarin in drining water	warfarin in drining water	warfarin in drining water	warfarin in drining water	no							4 or 8
								rat	Wistar	male only	Canada	Diet + Reagent Application	Obesity phenotype	Warfarin + Vitamin K	rats receiving warfarin (15 mg · kg−1 · day−1, in the drinking water) and vitamin K1 (phylloquinone, 15 mg · kg−1 · day−1 subcutaneously) for 4 weeks or 8 weeks (WK4 and WK8). Vitamin K1 was started 1 week before warfarin, and the dosing of warfarin was adjusted every second day by monitoring the volume drank	Age-matched control not administered to VK and Warfarin (not clear if vehicle)	single subcutaneous (SQ) dose of vehicle. + Two weeks prior to the end of the study, all animals were given an intraperitoneal injection of calcein (1% concentration, 0.1mL/100g body weight); a second injection was given 10 days later.	at least 10	not specified but half / half	not specified but half / half	6 to 7	4 or 8	10 to 15	175 to 200	336,7 (4 weeks), 455,5 (8 weeks)	not specified	not specified	not specified	not specified						warfarin in drining water	warfarin in drining water	warfarin in drining water	warfarin in drining water	no							4 or 8
85	Fang et al., 2020	Fang, M., Liu, K., Li, X., Wang, Y., Li, W. and Li, B.	AntagomiR-29b inhibits vascular and valvular calcification and improves heart function in rats	2020	J Cell Mol Med	24	19	rat	Sprague-Dawley	male only	China	Diet + Reagent Application	Age	Warfarin + Vitamin K	A total of 80 male Sprague‐Dawley (SD) rats (8 weeks old, weighing 250‐280 g), purchased from Vital River Laboratory Animal Technology Co. Ltd, were housed at 22 ± 2°C and 40%‐60% humidity with light/dark cycle of 12‐hours. The rats had free access to food and water. The rat model of CAVD was established as described previously with minor modification. 16 In brief, rats were randomly assigned to …	control group (probably untreated but not described (maybe in paper refered to)	equivalent volume of PBS three times per week by tail vein injection for 4 weeks	20	if both sexes: n male	if both sexes: n female	8	8	16	250-280 g	not specified	not specified	not specified	not specified	not specified						Warfarin in drinking water (see warfarin section)	Warfarin in drinking water (see warfarin section)	Warfarin in drinking water (see warfarin section)	Warfarin in drinking water (see warfarin section)	no							4?
								rat	Sprague-Dawley	male only	China	Diet + Reagent Application	Age	Warfarin + Vitamin K	A total of 80 male Sprague‐Dawley (SD) rats (8 weeks old, weighing 250‐280 g), purchased from Vital River Laboratory Animal Technology Co. Ltd, were housed at 22 ± 2°C and 40%‐60% humidity with light/dark cycle of 12‐hours. The rats had free access to food and water. The rat model of CAVD was established as described previously with minor modification. 16 In brief, rats were randomly assigned to …	control group (probably untreated but not described (maybe in paper refered to)	equivalent volume of PBS three times per week by tail vein injection for 4 weeks	20	if both sexes: n male	if both sexes: n female	8	8	16	250-280 g	not specified	not specified	not specified	not specified	not specified						Warfarin in drinking water (see warfarin section)	Warfarin in drinking water (see warfarin section)	Warfarin in drinking water (see warfarin section)	Warfarin in drinking water (see warfarin section)	no							4?
86	Fang et al., 2015	Fang, K., Chen, Z., Liu, M., Peng, J. and Wu, P.	Apoptosis and calcification of vascular endothelial cell under hyperhomocysteinemia	2015	Med Oncol	32	1	rat	Sprague-Dawley	male only	no statement (probably China)	Reagent Application	Age	Vitamin D(any derivate)/Nicotine	inject vitamin D3 and poured nicotine into stomach	normal control group	equivalent volume of PBS three times per week by tail vein injection for 4 weeks	9	if both sexes: n male	if both sexes: n female	not specified	6	not specified	not specified	not specified	not specified	not specified	not specified	not specified										no
								rat	Sprague-Dawley	male only	no statement (probably China)	Reagent Application	Age	Vitamin D(any derivate)/Nicotine	inject vitamin D3 and poured nicotine into stomach	normal control group	equivalent volume of PBS three times per week by tail vein injection for 4 weeks	9	if both sexes: n male	if both sexes: n female	not specified	6	not specified	not specified	not specified	not specified	not specified	not specified	not specified										no
								rat	Sprague-Dawley	male only	no statement (probably China)	Reagent Application	Age	Vitamin D(any derivate)/Nicotine	inject vitamin D3 and poured nicotine into stomach	normal control group	equivalent volume of PBS three times per week by tail vein injection for 4 weeks	9	if both sexes: n male	if both sexes: n female	not specified	6	not specified	not specified	not specified	not specified	not specified	not specified	not specified										no
87	Feng et al., 2023	Feng, Y. L., Yu, M. D., Wang, C., Xia, J. H., Huang, L. M., Tang, Y., Xiao, Q., Pu, L., Wang, L., Li, G. S. and Li, Y.	BRG1 is involved in vascular calcification in chronic renal disease via autophagy of vascular smooth muscle cells	2023	ISCIENCE	26	4	rat	Wistar	male only	China	Diet + Surgery	Breeding+Age	Subtotal nephrectomy + phosphate diet	The first model was 5/6 nephrectomy (Nx) and high phosphorus rat model. The rats in the calcification group underwent a two-stage procedure of 5/6 Nx to induce CKD and received high phosphorus rodent diet containing 1.2% phosphorus (XIETONG SHENGWU, China) to induce vascular calcification. Rats in the control group received sham surgeries and standard rodent diet containing 0.6% phosphorus (XIETO…	Rats in the control group received sham surgeries and standard rodent diet containing 0.6% phosphorus (XIETONG SHENGWU, China)	vehicle (2% aqueous suspension of carboxymethylcellulose) by oral gavage	7	"equally divided"	"equally divided"	9 to 11	4	13 to 15	200 to 300	not specified	standard rodent diet	0.6% phosphorus	not specified	not specified	not specified		not specified	not specified	not specified	high phosphorus rodent diet	1.2% phosphorus	XIETONG SHENGWU, China	not specified	yes	0.012		not specified				4
88	Feng et al., 2021	Feng, L., Que, D., Li, Z., Zhong, X., Yan, J., Wei, J., Zhang, X., Yang, P., Ou, C. and Chen, M.	Dihydromyricetin ameliorates vascular calcification in chronic kidney disease by targeting AKT signaling	2021	Clin Sci (Lond)			rat	Sprague-Dawley	male only	China	Diet + Surgery + Reagent Application	Age	Subtotal nephrectomy + Vitamin D (any derivate) + calcium/phosphate diet	CKD rat model was used in this experiment and was induced by subtotal 5/6 nephrectomy (extirpation of right kidney and ligation of arteries supplying two-thirds of left kidney) as previously described [21,22]. Rats were anesthetized by intraperitoneal injection of sodium pento- barbital (40 mg/kg, Sigma–Aldrich, U.S.A., #57-33-0). After shaving and disinfection with iodophor, a right ventro- late…	Sham group (Sham, n=6), oral administration of a normal chow diet and sham-operation without 5/6 nephrectomy; no Vit D	equivalent saline tom DMY	6	if both sexes: n male	if both sexes: n female	8	6	14	220 to 250	not specified	standard rat chow/ normal chow diet	not specified	not specified	not specified						high calcium and phosphate diet	4% calcium and 1.8% phosphat	not specified	not specified	yes	1.8%	0.04					4
89	Feng et al., 2019	Feng, H., Wang, J. Y., Yu, B., Cong, X., Zhang, W. G., Li, L., Liu, L. M., Zhou, Y., Zhang, C. L., Gu, P. L. and Wu, L. L.	Peroxisome Proliferator-Activated Receptor-γ Coactivator-1α Inhibits Vascular Calcification Through Sirtuin 3-Mediated Reduction of Mitochondrial Oxidative Stress	2019	Antioxid Redox Signal	31	1	rat	Sprague-Dawley	male only	China	Diet	Age	Adenine + phosphate diet	Eight-week-old male Sprague-Dawley rats were randomly divided into four groups: control, CKD, CKD+Ad-GFP, and CKD+Ad-PGC-1α (n = 6–8/group). Ad-GFP or Ad-PGC-1α was periadventitially delivered to the rat abdominal arteries in adenovirus-transfected groups under anesthetization (ketamine/xylazine, 80/10 mg/kg, intraperitoneal) (59). Then, the control rats were fed with standard CE-2 chow (containi…	control rats were fed with standard CE-2 chow	implantation of non-MSC-containing collagen gels	6 to 8 in MM, 11 in Tab 1	not specified but half / half	not specified but half / half	8	6	14	not specified	222.25	standard CE-2 chow	1.2% calcium and 0.6% phosphorus	not specified	not specified	0.6%	0.012	25.06%	2.5	Vitamin D3	CE-2 chow containing 0.75% adenine	0.75% adenine, 1.0% phosphorus, and 2.5% calcium	not specified	not specified	no	1.0%					0.75%	6
90	Fernández-Villabrille et al., 2024	Fernández-Villabrille, S., Martín-Vírgala, J., Martín-Carro, B., Baena-Huerta, F., González-García, N., Gil-Peña, H., Rodríguez-García, M., Fernández-Gómez, J. M., Fernández-Martín, J. L., Alonso-Montes, C., Naves-Díaz, M., Carrillo-López, N. and Panizo, S.	RANKL, but Not R-Spondins, Is Involved in Vascular Smooth Muscle Cell Calcification through LGR4 Interaction	2024	INTERNATIONAL JOURNAL OF MOLECULAR SCIENCES	25	11	rat	Wistar	male only	Spain	Surgery	Breeding+Age	Subtotal nephrectomy	Male Wistar rats aged 4 months and weighing between 350–400 g were used. Initially, one group of rats underwent microsurgical parathyroidectomy (PTX), while a Sham operation mimicking PTX was performed on the remaining rats. In the PTX group, only rats with intact PTH [PTH (1–84)] serum levels below 50 pg/mL were considered to have undergone successful PTX, resulting in an 83.3% success rate. The…	Sham + NP group	vehicle (2% aqueous suspension of carboxymethylcellulose) by oral gavage	7 (only specified in results)	"equally divided"	"equally divided"	18	20.5	38.5	350 to 400	not specified	normal phosphorus (NP) diet	0.6% phosphorus (P) and 0.6% calcium (Ca)	Panlab, Barcelona, Spain	not specified	0.006	0.006	not specified
								rat	Wistar	male only	Spain	Diet + Surgery	Breeding+Age	Subtotal nephrectomy + phosphate diet	Male Wistar rats aged 4 months and weighing between 350–400 g were used. Initially, one group of rats underwent microsurgical parathyroidectomy (PTX), while a Sham operation mimicking PTX was performed on the remaining rats. In the PTX group, only rats with intact PTH [PTH (1–84)] serum levels below 50 pg/mL were considered to have undergone successful PTX, resulting in an 83.3% success rate. The…	Sham + NP group; NX NP	vehicle (2% aqueous suspension of carboxymethylcellulose) by oral gavage	8 (only specified in results)	"equally divided"	"equally divided"	18	20.5	38.5	350 to 400	not specified	normal phosphorus (NP) diet	0.6% phosphorus (P) and 0.6% calcium (Ca)	Panlab, Barcelona, Spain	not specified	0.006	0.006	not specified			high phosphorus (HP) diet	0.9% P and 0.6% Ca	Panlab, Barcelona, Spain	not specified	yes	0.009	0.006	not specified				18
91	Fernández-Villabrille et al., 2023 (A)	Fernández-Villabrille, S., Martín-Carro, B., Martín-Vírgala, J., Alonso-Montes, C., Fernández-Fernández, A., Martínez-Salgado, C., Fernández-Martín, J. L., Naves-Díaz, M., Cannata-Andía, J. B., Carrillo-López, N. and Panizo, S.	Phosphorus May Induce Phenotypic Transdifferentiation of Vascular Smooth Muscle Cells through the Reduction of microRNA-145	2023	NUTRIENTS	15	13	rat	Wistar	male only	Spain	Diet	Breeding+Age	Phosphate diet	Four-month-old male Wistar rats (350–400 g) were divided into two groups: one group fed a commercial rodent chow with a standard P content (NP; 0.6% P, 0.6% Ca and 20% protein content; Envigo, IN, USA) (n = 10), and a group fed a high P diet (HP; 0.9% P, 0.6% Ca, and 20% protein content) (n = 10). Rats were housed in wire cages and received diet and water ad libitum. After 18 weeks, rats were sac…	commercial rodent chow with a standard P content	vehicle (2% aqueous suspension of carboxymethylcellulose) by oral gavage	10	"equally divided"	"equally divided"	18	18	36	350 to 400	not specified	rodent chow	0.6% P, 0.6% Ca and 20% protein content	Envigo, IN, USA	not specified	0.006	0.006	0.2			high P diet	0.9% P, 0.6% Ca, and 20% protein content	not specified	not specified	yes	0.009	0.006	0.2				18
92	Fernández-Villabrille et al., 2023 (B)	Fernández-Villabrille, S., Martín-Carro, B., Martín-Vírgala, J., Alonso-Montes, C., Palomo-Antequera, C., García-Castro, R., López-Ongil, S., Dusso, A. S., Fernández-Martín, J. L., Naves-Díaz, M., Cannata-Andía, J. B., Carrillo-López, N. and Panizo, S.	MicroRNA-145 and microRNA-486 are potential serum biomarkers for vascular calcification	2023	NEPHROLOGY DIALYSIS TRANSPLANTATION	38	7	rat	Wistar	male only	Spain	Diet + Surgery	Breeding+Age	Subtotal nephrectomy + phosphate diet	Four-month-old male Wistar rats (350–400 g) were used. They were anesthetized using methoxifluorane, and CRF was produced by partial nephrectomy (removal of the right kidney and infarction of 3/4 of the left kidney) [19]. The CRF rats were divided into two groups: a group fed a standard rodent chow with a normal P content (NP; 0.6% P, 0.6% Ca) (CRF + NP) (n = 8), and a group fed a high P diet (HP…	Nx only(below); sham-operated rats (normal renal function), fed the standard rodent chow, was included in the study as reference group (n = 6)	vehicle (2% aqueous suspension of carboxymethylcellulose) by oral gavage	8	"equally divided"	"equally divided"	18	15	33	350 to 400	not specified	standard rodent chow	0.6% P, 0.6% Ca	not specified	not specified	0.006	0.006	not specified			high P diet	0.9% P, 0.6% Ca, and 20% protein	Panlab	not specified	yes	0.009	0.006	0.2				14
								rat	Wistar	male only	Spain	Surgery	Breeding+Age	Subtotal nephrectomy	Four-month-old male Wistar rats (350–400 g) were used. They were anesthetized using methoxifluorane, and CRF was produced by partial nephrectomy (removal of the right kidney and infarction of 3/4 of the left kidney) [19]. The CRF rats were divided into two groups: a group fed a standard rodent chow with a normal P content (NP; 0.6% P, 0.6% Ca) (CRF + NP) (n = 8), and a group fed a high P diet (HP…	sham-operated rats (normal renal function), fed the standard rodent chow, was included in the study as reference group (n = 6)	vehicle (2% aqueous suspension of carboxymethylcellulose) by oral gavage	8	"equally divided"	"equally divided"	18	15	33	350 to 400	not specified	standard rodent chow	0.6% P, 0.6% Ca	not specified	not specified	0.006	0.006	not specified
93	Ferrari et al., 2014	Ferrari, G. O., Ferreira, J. C., Cavallari, R. T., Neves, K. R., dos Reis, L. M., Dominguez, W. V., Oliveira, E. C., Graciolli, F. G., Passlick-Deetjen, J., Jorgetti, V. and Moysés, R. M.	Mineral bone disorder in chronic kidney disease: head-to-head comparison of the 5/6 nephrectomy and adenine models	2014	BMC Nephrol	15		rat	Wistar	male only	Brazil	Diet + Surgery	in vivo intra-aortic perfusion	Subtotal nephrectomy + phosphate diet	After 1 week of acclimatization, rats were allocated to be submitted to 5/6Nx, which consisted of removal of the right kidney and infarction of approximately 2/3 of the left kidney, or to start an adenine-enriched diet (LabDiet® 5 K52 plus 0.75% and 0.50% adenine; PMI Nutrition International). A normal renal function Control group was also allocated. The Control and the 5/6Nx groups rats were fed…	renal function Control group (not mentioned that this is sham)	vehicle (1% carboxymethylcellulose), from the start of the study until the end of the study at week 10	15	not specified but half / half	not specified but half / half	not specified	9	not specified	307.9	385.4	not specified	not specified	not specified	not specified						standard powder diet (counted as model diet because of phosphate conc)	1.17% calcium, 0.93% phosphate, 19.3% protein, and 4.2 IU/g vitamin D3	PMI Nutrition International, St. Louis, MO, USA	LabDiet® 5C3Y	no	0.93%	0.0117	19.3%	4.2	Vitamin D3		9
								rat	Wistar	male only	Brazil	Diet + Surgery	in vivo intra-aortic perfusion	Subtotal nephrectomy + phosphate diet	After 1 week of acclimatization, rats were allocated to be submitted to 5/6Nx, which consisted of removal of the right kidney and infarction of approximately 2/3 of the left kidney, or to start an adenine-enriched diet (LabDiet® 5 K52 plus 0.75% and 0.50% adenine; PMI Nutrition International). A normal renal function Control group was also allocated. The Control and the 5/6Nx groups rats were fed…	renal function Control group (not mentioned that this is sham)	vehicle (1% carboxymethylcellulose), from the start of the study until the end of the study at week 10	15	not specified but half / half	not specified but half / half	not specified	9	not specified	307.9	385.4	not specified	not specified	not specified	not specified						standard powder diet (counted as model diet because of phosphate conc)	1.17% calcium, 0.93% phosphate, 19.3% protein, and 4.2 IU/g vitamin D3	PMI Nutrition International, St. Louis, MO, USA	LabDiet® 5C3Y	no	0.93%	0.0117	19.3%	4.2	Vitamin D3		9
								rat	Wistar	male only	Brazil	Diet	in vivo intra-aortic perfusion	Adenine + calcium/phosphate diet	For the AIRF group, the adenine concentration was 0.75% in the first two weeks and 0.50% in the following two weeks. Thereafter, the AIRF group rats were fed the standard diet [7]. A pair-feeding protocol was used. On a weekly basis, the rats were weighed and blood pressure was measured by tail cuff plethysmography. At 9 weeks after the surgical procedure and the start of adenine administration, …	renal function Control group (probably no treatmeant at all)	vehicle (1% carboxymethylcellulose), from the start of the study until the end of the study at week 10	10	not specified but half / half	not specified but half / half	not specified	9	not specified	307.1	312	standard powder diet	1.17% calcium, 0.93% phosphate, 19.3% protein, and 4.2 IU/g vitamin D3	PMI Nutrition International, St. Louis, MO, USA	LabDiet® 5C3Y	0.93%	0.0117	19.3%	4.2	Vitamin D3	adenine-enriched diet (LabDiet® 5 K52 plus 0.75%)	0.75 % adenine	LabDiet® 5 K52	PMI Nutrition International	no	0.93	0.0131	19.5%	4.4	Vitamin D3	0.75%	2
								rat	Wistar	male only	Brazil	Diet	in vivo intra-aortic perfusion	Adenine + calcium/phosphate diet	For the AIRF group, the adenine concentration was 0.75% in the first two weeks and 0.50% in the following two weeks. Thereafter, the AIRF group rats were fed the standard diet [7]. A pair-feeding protocol was used. On a weekly basis, the rats were weighed and blood pressure was measured by tail cuff plethysmography. At 9 weeks after the surgical procedure and the start of adenine administration, …	renal function Control group (probably no treatmeant at all)	vehicle (1% carboxymethylcellulose), from the start of the study until the end of the study at week 10	10	not specified but half / half	not specified but half / half	not specified	9	not specified	307.1	312	standard powder diet	1.17% calcium, 0.93% phosphate, 19.3% protein, and 4.2 IU/g vitamin D3	PMI Nutrition International, St. Louis, MO, USA	LabDiet® 5C3Y	0.93%	0.0117	19.3%	4.2	Vitamin D3	adenine-enriched diet (LabDiet® 5 K52 plus 0.5% adenine)	0.5 % adenine	LabDiet® 5 K52	PMI Nutrition International	no	0.93	0.0131	19.5%	4.4	Vitamin D3	0.005	2
94	Ferrer et al., 2018	Ferrer, M. D., Ketteler, M., Tur, F., Tur, E., Isern, B., Salcedo, C., Joubert, P. H., Behets, G. J., Neven, E., D'Haese, P. C. and Perelló, J.	Characterization of SNF472 pharmacokinetics and efficacy in uremic and non-uremic rats models of cardiovascular calcification	2018	PLoS One	13	5	rat	Wistar	male only	France	Diet + Reagent Application	Age	Adenine + Vitamin D (any derivate) + phosphate diet	treated daily with adenine (600 mg/kg, suspended in 1% carboxymethyl cellulose, administered orally) for the first 10 days to induce uremia and α-calcidol (300 ng/kg in olive oil, administered orally) three times a week from days 11 to 19 to accelerate and homogenize the development of cardiovascular calcification. + high phosphate diet	none	4 h i.v. infusions of saline (NaCl 0.9%) daily	12	if both sexes: n male	if both sexes: n female	not specified	2.5	not specified	250	not specified	n standard rodent chow	not specified	not specified	not specified						high-phosphorus diet	SM R, 10 mm pellets, 1.06% Ca, 1.03% P	SSNIFF Spezialdiäten, Soest, Germany	not specified	yes	1.03%	0.0106					2.5	600 mg/kg, suspended in 1% carboxymethyl cellulose	daily? For 10 days, peroral	2.5
								rat	Sprague-Dawley	male only	Spain	Reagent Application	Age	Vitamin D (any derivate)	consecutive daily s.c. administrations of 100 kIU/kg vitamin D3 (Fort Dodge, Girona, Spain) from day 0 to 3	none	daily s.c. injections of vehicle (NaCl 0.9%), starting 5 days after calcification induction	48 devided in 6 groups	if both sexes: n male	if both sexes: n female	not specified	1; 1,5; 2	not specified	250	not specified	n standard rodent chow	not specified	not specified	not specified										no
								rat	Sprague-Dawley	male only	Spain	Reagent Application	Age	Vitamin D (any derivate)	5 consecutive daily oral administrations of 75 kIU/kg vitamin D3 (Fort Dodge, Girona, Spain), starting on day 3 until day 8 of treatment	no Vitamin D	i.v. vehicle (NaCl 0.9%) daily	20 seperated in 4 groups	if both sexes: n male	if both sexes: n female	not specified	2	not specified	350	not specified	n standard rodent chow	not specified	not specified	not specified										no
95	Finch et al., 2013	Finch, J. L., Lee, D. H., Liapis, H., Ritter, C., Zhang, S., Suarez, E., Ferder, L. and Slatopolsky, E.	Phosphate restriction significantly reduces mortality in uremic rats with established vascular calcification	2013	Kidney Int	84	6	rat	Sprague-Dawley	female only	USA	Diet + Surgery	Age	Subtotal nephrectomy + phosphate diet	Uremia was induced in a group of female Sprague–Dawley rats (225–250 g) by 5/6 nephrectomy. Uremic rats were placed on a 1.4% P and a 0.8% Ca diet (Dyets, Bethlehem, PA) and given enalapril in their drinking water (25 mg/l). fter 3 months, a blood sample was taken from each uremic rat, and they were divided into four experimental groups, each with similar serum creatinine, Ca, and P. Group 1 rats…	normal rats on high phosphate diet (not sham)	enalapril in their drinking water (25 mg/l)	9	not specified but half / half	not specified but half / half	not specified	13.5	not specified	225 to 250	234.6	not specified	not specified	not specified	not specified						high phosphate diet	1.4% P and a 0.8% Ca	not specified	not specified	yes	1.4%	0.008					13.5
								rat	Sprague-Dawley	female only	USA	Diet + Surgery	Age	Subtotal nephrectomy + phosphate diet	Uremia was induced in a group of female Sprague–Dawley rats (225–250 g) by 5/6 nephrectomy. Uremic rats were placed on a 1.4% P and a 0.8% Ca diet (Dyets, Bethlehem, PA) and given enalapril in their drinking water (25 mg/l). fter 3 months, a blood sample was taken from each uremic rat, and they were divided into four experimental groups, each with similar serum creatinine, Ca, and P. Group 1 rats…	normal rats on high phosphate diet (not sham)	enalapril in their drinking water (25 mg/l)	10	not specified but half / half	not specified but half / half	not specified	27	not specified	225 to 250	259.5	not specified	not specified	not specified	not specified						high phosphate diet	1.4% P and a 0.8% Ca	not specified	not specified	yes	1.4%	0.008					27
								rat	Sprague-Dawley	female only	USA	Surgery	Age	Subtotal nephrectomy	Uremia was induced in a group of female Sprague–Dawley rats (225–250 g) by 5/6 nephrectomy. Uremic rats were placed on a 1.4% P and a 0.8% Ca diet (Dyets, Bethlehem, PA) and given enalapril in their drinking water (25 mg/l). fter 3 months, a blood sample was taken from each uremic rat, and they were divided into four experimental groups, each with similar serum creatinine, Ca, and P. Group 1 rats…	normal rats on high phosphate diet (not sham)	enalapril in their drinking water (25 mg/l)	16	not specified but half / half	not specified but half / half	not specified	27	not specified	225 to 250	283.4										low phosphate diet	0.1% P, 0.2% Ca	not specified	not specified	no	0.1%	0.002
96	Fitzpatrick et al., 2003	Fitzpatrick, L. A., Turner, R. T. and Ritman, E. R.	Endochondral bone formation in the heart: a possible mechanism of coronary calcification	2003	Endocrinology	144	6	rat	Sprague-Dawley	female only	USA	Surgery	Obesity phenotype	Ovaerectomy	Ovariectomy or sham surgery was performed at 3 months of age	sham surgery	Electromagnetic wave exposure (all details in paper)	4	3	3	13,5	90,5 to 103,5	104 to 117	not specified	not specified	not specified	not specified	not specified	not specified										no
97	Fleckenstein-Grün et al., 1995	Fleckenstein-Grün, G., Thimm, F., Frey, M. and Matyas, S.	Progression and regression by verapamil of vitamin D3-induced calcific medial degeneration in coronary arteries of rats	1995	J Cardiovasc Pharmacol	26	2	rat	Sprague-Dawley	male only	Germany	Reagent Application	Age	Vitamin D (any derivate)	rats received one i.m. injection of Vitamin D3 (300.000 IU/kg body weight of water-soluble cholecalciferol) on day 1. Rats were killed after 26 weeks	untreated rats (but at 26 weeks?)	not mentioned	12	not specified but half / half	not specified but half / half	6 to 32	2	unclear	250 to 500	ca 500	standard rodent diet	380,8 nmol/kg Ca	Altromin	C1000	0.75%	0.0093	0.173	0.5	Vitamin D3					no
								rat	Sprague-Dawley	male only	Germany	Reagent Application	Age	Vitamin D (any derivate)	rats received one i.m. injection of Vitamin D3 (300.000 IU/kg body weight of water-soluble cholecalciferol) on day 1. Rats were killed after 2 weeks	untreated rats	not mentioned	15	not specified but half / half	not specified but half / half	6 to 32	26	unclear	250 to 500	ca 500	standard rodent diet	380,8 nmol/kg Ca	Altromin	C1000	0.75%	0.0093	0.173	0.5	Vitamin D3					no
98	Fleckenstein-Grün et al., 1994 (A)	Fleckenstein-Grün, G., Thimm, F., Czirfuzs, A., Matyas, S. and Frey, M.	Experimental vasoprotection by calcium antagonists against calcium-mediated arteriosclerotic alterations	1994	J Cardiovasc Pharmacol	24 Suppl 2		rat	Sprague-Dawley	not specified	no statement	Reagent Application	mutation in Anks6 + casein diet	Vitamin D (any derivate)	treated with vitamin D3 hydrosol (one single i.m. injection of 300.000 IU/kg b.w.) for an obeservation period of 4 days.	not described (probably non-treated rats)	isotonic saline i.p. once weekly for 8 weeks	not specified	if both sexes: n male	if both sexes: n female	not specified	0.5	not specified	200	not specified	not specified	not specified	not specified	not specified										no
								rat	Sprague-Dawley	not specified	no statement	Reagent Application	mutation in Anks6 + casein diet	Nicotine	treated with nicotine (2* 25 mg/kg b.w./day p.o.) for 5 months	not described (probably non-treated rats)	isotonic saline i.p. once weekly for 8 weeks	not specified	if both sexes: n male	if both sexes: n female	not specified	22.5	not specified	200	not specified	not specified	not specified	not specified	not specified										no
								rat	spontaneously hypertensive rats (SHRs)	not specified	no statement	Genetic Alteration	mutation in Anks6 + casein diet	Spontaneously hypertensive rats	Spontaneously hypertensive rats were until the age of 82 weeks	none	isotonic saline i.p. once weekly for 8 weeks	not specified	if both sexes: n male	if both sexes: n female	6	74	82	not specified	not specified	not specified	not specified	not specified	not specified										no
99	Fleckenstein-Grün et al., 1994 (B)	Fleckenstein-Grün, G., Thimm, F., Frey, M. and Czirfusz, A.	Role of calcium in arteriosclerosis--experimental evaluation of antiarteriosclerotic potencies of Ca antagonists. Study Group for Calcium Antagonism	1994	Basic Res Cardiol	89 Suppl 1		rat	Sprague-Dawley	not specified	no statement	Reagent Application	Age	Nicotine	Sprague-Dawley rast (200 g) were treated with either nicotine (2x25 mg/kg b.w./ die p.o), or vitamin-D3-hydrosol (one single i.m. injection of 300.000 IU/kg b.w.) for an observation perio of 4 to 28 days; or with a combination of both Vitamin D3 and nicotine for 6 days. Diltiazem was injected s.c. (2* 50 mg/kg b.w./die) silutaneously with the combined administration of Vitamin D3 and nicotine.	not described (probably non-treated rats)	control rats (n = 23) received daily intraperitoneal injections of vehicle for 8 days. At day 9, eight control rats were killed. The rest of the rats were killed 1 (n = 5), 2 (n = 5), and 9 (n = 5) weeks later	not specified	not specified but half / half	not specified but half / half	not specified	0,5 to 4	not specified	200	not specified	not specified	not specified	not specified	not specified										no
								rat	Sprague-Dawley	not specified	no statement	Reagent Application	Age	Vitamin D (any derivate)	Sprague-Dawley rast (200 g) were treated with either nicotine (2x25 mg/kg b.w./ die p.o), or vitamin-D3-hydrosol (one single i.m. injection of 300.000 IU/kg b.w.) for an observation perio of 4 to 28 days; or with a combination of both Vitamin D3 and nicotine for 6 days. Diltiazem was injected s.c. (2* 50 mg/kg b.w./die) silutaneously with the combined administration of Vitamin D3 and nicotine.	not described (probably non-treated rats)	control rats (n = 23) received daily intraperitoneal injections of vehicle for 8 days. At day 9, eight control rats were killed. The rest of the rats were killed 1 (n = 5), 2 (n = 5), and 9 (n = 5) weeks later	not specified	not specified but half / half	not specified but half / half	not specified	0,5 to 4	not specified	200	not specified	not specified	not specified	not specified	not specified										no
								rat	Sprague-Dawley	not specified	no statement	Reagent Application	Age	Vitamin D (any derivate)	Sprague-Dawley rast (200 g) were treated with either nicotine (2x25 mg/kg b.w./ die p.o), or vitamin-D3-hydrosol (one single i.m. injection of 300.000 IU/kg b.w.) for an observation perio of 4 to 28 days; or with a combination of both Vitamin D3 and nicotine for 6 days. Diltiazem was injected s.c. (2* 50 mg/kg b.w./die) silutaneously with the combined administration of Vitamin D3 and nicotine.	not described (probably non-treated rats)	control rats (n = 23) received daily intraperitoneal injections of vehicle for 8 days. At day 9, eight control rats were killed. The rest of the rats were killed 1 (n = 5), 2 (n = 5), and 9 (n = 5) weeks later	not specified	not specified but half / half	not specified but half / half	not specified	0,5 to 4	not specified	200	not specified	not specified	not specified	not specified	not specified										no
								rat	Sprague-Dawley	not specified	no statement	Reagent Application	Age	Vitamin D(any derivate)/Nicotine	Sprague-Dawley rast (200 g) were treated with either nicotine (2x25 mg/kg b.w./ die p.o), or vitamin-D3-hydrosol (one single i.m. injection of 300.000 IU/kg b.w.) for an observation perio of 4 to 28 days; or with a combination of both Vitamin D3 and nicotine for 6 days. Diltiazem was injected s.c. (2* 50 mg/kg b.w./die) silutaneously with the combined administration of Vitamin D3 and nicotine.	not described (probably non-treated rats); Vitamin D or Nicotine only conditions	control rats (n = 23) received daily intraperitoneal injections of vehicle for 8 days. At day 9, eight control rats were killed. The rest of the rats were killed 1 (n = 5), 2 (n = 5), and 9 (n = 5) weeks later	not specified	not specified but half / half	not specified but half / half	not specified	1	not specified	200	not specified	not specified	not specified	not specified	not specified										no
								rat	Sprague-Dawley	not specified	no statement	Reagent Application	Age	Vitamin D(any derivate)/Nicotine	Sprague-Dawley rast (200 g) were treated with either nicotine (2x25 mg/kg b.w./ die p.o), or vitamin-D3-hydrosol (one single i.m. injection of 300.000 IU/kg b.w.) for an observation perio of 4 to 28 days; or with a combination of both Vitamin D3 and nicotine for 6 days. Diltiazem was injected s.c. (2* 50 mg/kg b.w./die) silutaneously with the combined administration of Vitamin D3 and nicotine.	not described (probably non-treated rats); Vitamin D or Nicotine only conditions	control rats (n = 23) received daily intraperitoneal injections of vehicle for 8 days. At day 9, eight control rats were killed. The rest of the rats were killed 1 (n = 5), 2 (n = 5), and 9 (n = 5) weeks later	not specified	not specified but half / half	not specified but half / half	not specified	1	not specified	200	not specified	not specified	not specified	not specified	not specified										no
								rat	spontaneously hypertensive rats (SHRs)	not specified	no statement	Genetic Alteration	Age	Spontaneously hypertensive rats	Four-week old spontaneously-hypertensive rats until 82 weeks of age	none	control rats (n = 23) received daily intraperitoneal injections of vehicle for 8 days. At day 9, eight control rats were killed. The rest of the rats were killed 1 (n = 5), 2 (n = 5), and 9 (n = 5) weeks later	not specified	not specified but half / half	not specified but half / half	4	78	82	not specified	not specified	not specified	not specified	not specified	not specified										no
								rat	Dahl S rats	not specified	no statement	Diet	Age	Dahl S rats + NaCl diet	Six-week old Dahl rats were fed a salt-rich diet (control diet for rats (C 1000, Altromin, Lage, FRG) containing 8% NaCl) until the age of 16-24 weeks.	Dahl R rats	control rats (n = 23) received daily intraperitoneal injections of vehicle for 8 days. At day 9, eight control rats were killed. The rest of the rats were killed 1 (n = 5), 2 (n = 5), and 9 (n = 5) weeks later	not specified	not specified but half / half	not specified but half / half	6	10 to 18	16 to 24	not specified	not specified	not specified	not specified	not specified	not specified						salt-rich diet	control diet for rats (C 1000, Altromin, Lage, FRG) containing 8% NaCl	Altromin, Lage, FRG	C 1000	no	0.75%	0.0093	0.173	0.5%	Vitamin D3		10 to 18
100	Fujii et al., 2017	Fujii, H., Yonekura, Y., Nakai, K., Kono, K., Goto, S. and Nishi, S.	Comparison of the effects of novel vitamin D receptor analog VS-105 and paricalcitol on chronic kidney disease-mineral bone disorder in an experimental model of chronic kidney disease	2017	J Steroid Biochem Mol Biol	167		rat	Sprague-Dawley	male only	Japan	Diet + Surgery + Reagent Application	Age	Subtotal nephrectomy + Vitamin D (any derivate) + phosphate diet	0.75% adenine (Sigma, St. Louis, MO, USA) for 5 weeks.	Nx+vehicle	vehicle (Dextrose (5% in PBS)/1% ethanol/0.3% sodium hydroxide solution via i.p. catheter). Furthermore, 7 and 3 days before sacrifice, animals received an intravenous injection of 30 mg/kg tetracycline and 25 mg/kg demeclocycline to evaluate dynamic bone parameters	6	if both sexes: n male	if both sexes: n female	8	12	20	not specified	361	not specified	not specified	not specified	not specified						highprotein and high-phosphate diet	1.0% Ca and 1.2% P	not specified	not specified	yes	1.2%	0.01					12
								rat	Sprague-Dawley	male only	Japan	Diet + Surgery + Reagent Application	Age	Subtotal nephrectomy + Vitamin D (any derivate) + phosphate diet	Then, animals were randomly divided into five groups and	Nx+vehicle	vehicle (Dextrose (5% in PBS)/1% ethanol/0.3% sodium hydroxide solution via i.p. catheter). Furthermore, 7 and 3 days before sacrifice, animals received an intravenous injection of 30 mg/kg tetracycline and 25 mg/kg demeclocycline to evaluate dynamic bone parameters	6	if both sexes: n male	if both sexes: n female	8	12	20	not specified	350.3	not specified	not specified	not specified	not specified						highprotein and high-phosphate diet	1.0% Ca and 1.2% P	not specified	not specified	yes	1.2%	0.01					12
								rat	Sprague-Dawley	male only	Japan	Diet + Surgery	Age	Subtotal nephrectomy + phosphate diet	treated for 4 weeks: the control group, normal rats; the citrate	none	vehicle	6	if both sexes: n male	if both sexes: n female	8	12	20	not specified	353.5	not specified	not specified	not specified	not specified						highprotein and high-phosphate diet	1.0% Ca and 1.2% P	not specified	not specified	yes	1.2%	0.01					12
101	Furmanik et al., 2021	Furmanik, M., van Gorp, R., Whitehead, M., Ahmad, S., Bordoloi, J., Kapustin, A., Schurgers, L. J. and Shanahan, C. M.	Endoplasmic Reticulum Stress Mediates Vascular Smooth Muscle Cell Calcification via Increased Release of Grp78 (Glucose-Regulated Protein, 78 kDa)-Loaded Extracellular Vesicles	2021	Arterioscler Thromb Vasc Biol	41	2	rat	Sprague-Dawley	male only	UK	Diet	Obesity phenotype	Warfarin + Vitamin K	Rats were purchased from Charles River Laboratories (United Kingdom) and fed 3 mg warfarin and 1.5 mg vitamin K1 per gram of food (Arie Blok diets, 4165.00) for 1 week or 4 weeks (rats used for immunohistochemistry samples) or 11 days (rats used for Western blotting samples).	control groups consisted of rats fed a normal laboratory diet	Electromagnetic wave exposure (all details in paper)	not specified	3	3	unclear ("21 to 28 days old") does not match with model length	1 or 4	unclear	not specified	not specified	normal laboratory diet	not specified	PicoLab	rodent diet 20	0.61%	0.0081	0.21	2.3	Vitamin D3	not specified	3 mg warfarin and 1.5 mg vitamin K1 per gram of food	Arie Blok diets	"4165.00"	no							1 or 4
102	Gaillard et al., 2008	Gaillard, V., Jover, B., Casellas, D., Cordaillat, M., Atkinson, J. and Lartaud, I.	Renal function and structure in a rat model of arterial calcification and increased pulse pressure	2008	Am J Physiol Renal Physiol	295	4	rat	Wistar	male only	France	Reagent Application	Age	Vitamin D(any derivate)/Nicotine	On day 0, 38 rats (VDN rats; starting body wt = 237 ± 2 g) were injected with vitamin D3 (300,000 IU/kg im) and nicotine (2 × 25 mg/kg, 5 ml/kg po) to induce elastocalcinosis as previously described (2, 15, 25, 26, 34, 40). Three VDN rats (8%) died between days 2 and 6. We (19, 20, 42) previously reported a similar percentage mortality after VDN treatment. Control rats (n = 24; starting body wt =…	control rats received 0.15 M NaCl im and two gavages of distilled water.	animals had IP injections of tetracycline at 5 weeks and 1 week prior to sacrifice for labelling of bone actively undergoing mineralization	38	not specified but half / half	not specified but half / half	7	13	20	237	411	rat diet (A04,Safe)	calcium content: 150 mmol/kg	Safe, Villemoisson-sur-Orge	not specified	0.55%	0.0073	16.1%	1	Vitamin D3					no
								rat	Wistar	male only	France	Reagent Application	Age	Vitamin D(any derivate)/Nicotine	On day 0, 38 rats (VDN rats; starting body wt = 237 ± 2 g) were injected with vitamin D3 (300,000 IU/kg im) and nicotine (2 × 25 mg/kg, 5 ml/kg po) to induce elastocalcinosis as previously described (2, 15, 25, 26, 34, 40). Three VDN rats (8%) died between days 2 and 6. We (19, 20, 42) previously reported a similar percentage mortality after VDN treatment. Control rats (n = 24; starting body wt =…	control rats received 0.15 M NaCl im and two gavages of distilled water.	animals had IP injections of tetracycline at 5 weeks and 1 week prior to sacrifice for labelling of bone actively undergoing mineralization	38	not specified but half / half	not specified but half / half	7	13	20	237	411	rat diet (A04,Safe)	calcium content: 150 mmol/kg	Safe, Villemoisson-sur-Orge	not specified	0.55%	0.0073	16.1%	1	Vitamin D3					no
103	Gaillard et al., 2005	Gaillard, V., Casellas, D., Seguin-Devaux, C., Schohn, H., Dauça, M., Atkinson, J. and Lartaud, I.	Pioglitazone improves aortic wall elasticity in a rat model of elastocalcinotic arteriosclerosis	2005	Hypertension	46	2	rat	Wistar	male only	France	Reagent Application	Age	Vitamin D(any derivate)/Nicotine	For the long-term experiment, VDN rats (n=26) were treated on day 0 (D0) with vitamin D3 (300 000 IU · kg−1 IM) and nicotine (2×25 mg · kg−1, 5 mL · kg−1 PO)11–13; Rats were sacrificed on day 45	non-VDN rats (n=22) were treated with 0.15 mol/L NaCl (IM) and distilled water (PO).	From D1 to D44, rats received carboxymethylcellulose (0.5%, 6 mL · kg−1; n=9 VDN Pio− and 9 non-VDN Pio− rats) PO at 12:00 pm.	9	not specified but half / half	not specified but half / half	7	6,5	13,5	not specified	351	not specified	not specified	not specified	not specified										no
104	Gao et al., 2016	Gao, C., Fu, Y., Li, Y., Zhang, X., Zhang, L., Yu, F., Xu, S. S., Xu, Q., Zhu, Y., Guan, Y., Wang, X. and Kong, W.	Microsomal Prostaglandin E Synthase-1-Derived PGE2 Inhibits Vascular Smooth Muscle Cell Calcification	2016	Arterioscler Thromb Vasc Biol	36	1	rat	Sprague-Dawley	male only	China	Surgery + Reagent Application	in vivo intra-aortic perfusion	Subtotal nephrectomy + Vitamin D (any derivate)	Male Sprague-Dawley rats weighing 220 to 250 g were used in 5/6 nephrectomy plus calcitriol aortic calcification model. CRF was induced by 5/6 nephrectomy. For sham-operated rats, only the renal envelope was removed. To accelerate the aortic calcification, beginning the day after completing the renal ablation, calcitriol (0.08 μg/kg) was injected intraperitoneally 3 times a week for 12 weeks. The…	sham + vehicle	vehicle (1% carboxymethylcellulose), from the start of the study until the end of the study at week 10	not specified	not specified but half / half	not specified but half / half	not specified	12	not specified	220 to 250	not specified	not specified	not specified	not specified	not specified										no
105	Garcia et al., 2017	Garcia, S. P., Lopez, N. C., Arias, L. M., Garcia, P. R., Andia, J. B. C. and Diaz, M. N.	The effect of oxidative stress on vascular calcification through microRNA-377	2017	Revista De Osteoporosis Y Metabolismo Mineral	9	4	rat	Wistar	male only	Spain	Surgery	Autoimmunization	Subtotal nephrectomy	The study was carried out using male Wistar rats (n=10) at 4 months of age (350- 400 g) who underwent chronic renal failure (CRF) (7/8) in a single surgical procedure, after isoflura- ne inhalation anesthesia. Complete nephrectomy of the right kidney and then subtotal left kidney nephrectomy were carried out by lateral incision and in the upper area. With this procedure, appro- ximately one-quart…	sham + NP	group received an injection of 0.15 m NaCl intramuscularly and a gavage of distilled water with oral administration.	5	not specified but half / half	not specified but half / half	18	20	38	350 to 400	not specified	standard rodent diet with a normal Phosphate	content (0.6%) and 0.6% calcium (Ca), and a pro- tein content of 20 % (	Panlab, Barcelona, Spain)	not specified	0.6%	0.006	0.2							no
								rat	Wistar	male only	Spain	Diet + Surgery	Autoimmunization	Subtotal nephrectomy + phosphate diet	The study was carried out using male Wistar rats (n=10) at 4 months of age (350- 400 g) who underwent chronic renal failure (CRF) (7/8) in a single surgical procedure, after isoflura- ne inhalation anesthesia. Complete nephrectomy of the right kidney and then subtotal left kidney nephrectomy were carried out by lateral incision and in the upper area. With this procedure, appro- ximately one-quart…	sham + NP; CRF + NP	group received an injection of 0.15 m NaCl intramuscularly and a gavage of distilled water with oral administration.	5	not specified but half / half	not specified but half / half	18	20	38	350 to 400	not specified	standard rodent diet with a normal Phosphate	content (0.6%) and 0.6% calcium (Ca), and a pro- tein content of 20 % (	Panlab, Barcelona, Spain)	not specified	0.6%	0.006	0.2			diet high in Phosphate	0.9% phosphate, 0.6% Ca, and a protein content of 20%	not specified	not specified	yes	0.9%	0.006	0.2				20
106	Gauthier-Bastien et al., 2014	Gauthier-Bastien, A., Ung, R. V., Larivière, R., Mac-Way, F., Lebel, M. and Agharazii, M.	Vascular remodeling and media calcification increases arterial stiffness in chronic kidney disease	2014	Clin Exp Hypertens	36	3	rat	Wistar	male only	Canada	Diet + Surgery + Reagent Application	Autoimmunization	Subtotal nephrectomy + Vitamin D (any derivate) + calcium/phosphate diet	CKD was induced by renal mass reduction that consist in the resection of the upper and the lower poles of the left kidney, followed, 1 week later, by right nephrectomy (5/6 nephrec tomy) under isoflurane anesthesia as previously performed (14). Then, the animals were given a high calcium (1.2%) and phosphorus (1.2%) diet and 1,25-dihydroxyvitamine D3 supplementation, at a dose of 0.5 mg/kg by sub…	control animals (no treatments, sham not mentioned); groups below	not clear	14	not specified but half / half	not specified but half / half	not specified	4 to 7	not specified	200 to 225	340	standard laboratory chow	not specified	not specified	not specified						high calcium and phosphorus diet	calcium (1.2%), phosphorus (1.2%)	not specified	not specified	yes	1.2%	0.012					3 to 6
								rat	Wistar	male only	Canada	Diet + Reagent application	Autoimmunization	Vitamin D (any derivate) + calcium/phosphate diet	CKD was induced by renal mass reduction that consist in the resection of the upper and the lower poles of the left kidney, followed, 1 week later, by right nephrectomy (5/6 nephrec tomy) under isoflurane anesthesia as previously performed (14). Then, the animals were given a high calcium (1.2%) and phosphorus (1.2%) diet and 1,25-dihydroxyvitamine D3 supplementation, at a dose of 0.5 mg/kg by sub…	control animals (no treatments, sham not mentioned)	not clear	8	not specified but half / half	not specified but half / half	not specified	4 to 7	not specified	200 to 225	478	standard laboratory chow	not specified	not specified	not specified						high calcium and phosphorus diet	calcium (1.2%), phosphorus (1.2%)	not specified	not specified	yes	1.2%	0.012					3 to 6
								rat	Wistar	male only	Canada	Surgery	Autoimmunization	Subtotal nephrectomy	CKD was induced by renal mass reduction that consist in the resection of the upper and the lower poles of the left kidney, followed, 1 week later, by right nephrectomy (5/6 nephrec tomy) under isoflurane anesthesia as previously performed (14). Then, the animals were given a high calcium (1.2%) and phosphorus (1.2%) diet and 1,25-dihydroxyvitamine D3 supplementation, at a dose of 0.5 mg/kg by sub…	control animals (no treatments, sham not mentioned)	not clear	14	not specified but half / half	not specified but half / half	not specified	4 to 7	not specified	200 to 225	423	standard laboratory chow	not specified	not specified	not specified
107	Ghatage et al., 2024	Ghatage, T., Singh, S., Mandal, K. and Dhar, A.	Co-activation of Mas and pGCA receptors suppresses Endothelin-1-induced endothelial dysfunction via nitric oxide/cGMP system	2024	BIOCHIMICA ET BIOPHYSICA ACTA-MOLECULAR BASIS OF DISEASE	1870	4	rat	Wistar	male only	India	Diet + Reagent Application	Breeding+Age	deoxycorticosterone acetate (DOCA) + sodium chloride	Hypertension is induced by administrating deoxycorticosterone acetate (DOCA, D0047 from Tokyo Chemical Industry), 25 mg/kg of body weight subcutaneously (SQ) twice a week. DOCA dissolved in cottonseed oil (C7767, Sigma Aldrich, solubility: 15 mg/ml). Simultaneously, drinking water was swapped with 1 % sodium chloride (NaCl, 33205 from Sisco Research Laboratories, India) water [12]. The sham or co…	The sham or control rats received subcutaneous cottonseed oil and were given tap water	vehicle (2% aqueous suspension of carboxymethylcellulose) by oral gavage	not specified in methods	"equally divided"	"equally divided"	not specified	7	not specified	206	308	rat pellet diet	not specified	VRK Nutritional Solutions, India	not specified	not specified		not specified	not specified	not specified	drinking water was swapped with 1 % sodium chloride	1% sodium chloride	Sisco Research Laboratories, India	not specified	no							7
108	Gillis et al., 2017	Gillis, K., Roosens, B., Bala, G., Remory, I., Hernot, S., Delvenne, P., Mestrez, F., Droogmans, S. and Cosyns, B.	Interaction of renal failure and dyslipidaemia in the development of calcific aortic valve disease in rats	2017	Acta Cardiol	72	5	rat	Wistar	male only	Belgium	Diet	Age and repeated pregnancy (breeding)	Adenine	Sixty-eight mal Wistar-Unilever rats (Harlan, The Netherlands) 250-299 g, 6 weeks old) were prospectively divided into eight groups, each receiving a specific diet (Teklad Diets, Harlan Laboratories Inc., Madison, WI) from the age of 6 to 26 weeks (Table 1). The rats who were fed adenine from the start, alone or in combination with cholesterol or Western diet (groups 1, 4, 7), became increasingly…	control diet	PBS injection (intraperitoneal) every 48 h for 24 weeks	8	24	24	6	9	15	280	215	Standard laboratory maintenance diet	3% fat	not specified	not specified						Adenine diet	0.5 % adenine, 12% fat	not specified	not specified	no						0.5%	9
								rat	Wistar	male only	Belgium	Diet	Age and repeated pregnancy (breeding)	Cholesterol diet	Sixty-eight mal Wistar-Unilever rats (Harlan, The Netherlands) 250-299 g, 6 weeks old) were prospectively divided into eight groups, each receiving a specific diet (Teklad Diets, Harlan Laboratories Inc., Madison, WI) from the age of 6 to 26 weeks (Table 1). The rats who were fed adenine from the start, alone or in combination with choleserol or Western diet (groups 1, 4, 7), became increasingly …	control diet	PBS injection (intraperitoneal) every 48 h for 24 weeks	8	24	24	6	20	26	284	484	Standard laboratory maintenance diet	3% fat	not specified	not specified						Cholesterol diet	4% cholesterol, 16% fat	not specified	not specified	no							20
								rat	Wistar	male only	Belgium	Diet	Age and repeated pregnancy (breeding)	Adenine + Cholesterol diet	Sixty-eight mal Wistar-Unilever rats (Harlan, The Netherlands) 250-299 g, 6 weeks old) were prospectively divided into eight groups, each receiving a specific diet (Teklad Diets, Harlan Laboratories Inc., Madison, WI) from the age of 6 to 26 weeks (Table 1). The rats who were fed adenine from the start, alone or in combination with choleserol or Western diet (groups 1, 4, 7), became increasingly …	control diet	PBS injection (intraperitoneal) every 48 h for 24 weeks	8	24	24	6	20	26	286	301	Standard laboratory maintenance diet	3% fat	not specified	not specified						Cholesterol and adenine diet	4% cholesterol, 16% fat, 0.5% adenine added after 9 weeks	not specified	not specified	no						0.5%	20 (11 with adenine)
								rat	Wistar	male only	Belgium	Diet	Age and repeated pregnancy (breeding)	Adenine + Cholesterol diet	Sixty-eight mal Wistar-Unilever rats (Harlan, The Netherlands) 250-299 g, 6 weeks old) were prospectively divided into eight groups, each receiving a specific diet (Teklad Diets, Harlan Laboratories Inc., Madison, WI) from the age of 6 to 26 weeks (Table 1). The rats who were fed adenine from the start, alone or in combination with choleserol or Western diet (groups 1, 4, 7), became increasingly …	control diet	PBS injection (intraperitoneal) every 48 h for 24 weeks	10	24	24	6	9	15	285	209	Standard laboratory maintenance diet	3% fat	not specified	not specified						Cholesterol and adenine diet	4% cholesterol, 16% fat, 0.5% adenine added from start	not specified	not specified	no						0.5%	9
								rat	Wistar	male only	Belgium	Diet	Age and repeated pregnancy (breeding)	Western diet	Sixty-eight mal Wistar-Unilever rats (Harlan, The Netherlands) 250-299 g, 6 weeks old) were prospectively divided into eight groups, each receiving a specific diet (Teklad Diets, Harlan Laboratories Inc., Madison, WI) from the age of 6 to 26 weeks (Table 1). The rats who were fed adenine from the start, alone or in combination with choleserol or Western diet (groups 1, 4, 7), became increasingly …	control diet	PBS injection (intraperitoneal) every 48 h for 24 weeks	8	24	24	6	20	26	287	549	Standard laboratory maintenance diet	3% fat	not specified	not specified						Western diet	43% fat, 1.25% cholesterol, 0.5% cholic acid	not specified	not specified	no							20
								rat	Wistar	male only	Belgium	Diet	Age and repeated pregnancy (breeding)	Adenine + Cholesterol diet	Sixty-eight mal Wistar-Unilever rats (Harlan, The Netherlands) 250-299 g, 6 weeks old) were prospectively divided into eight groups, each receiving a specific diet (Teklad Diets, Harlan Laboratories Inc., Madison, WI) from the age of 6 to 26 weeks (Table 1). The rats who were fed adenine from the start, alone or in combination with choleserol or Western diet (groups 1, 4, 7), became increasingly …	control diet	PBS injection (intraperitoneal) every 48 h for 24 weeks	8	24	24	6	20	26	287	295	Standard laboratory maintenance diet	3% fat	not specified	not specified						Western diet adenine diet	43% fat, 1.25% cholesterol, 0.5% cholic acid, 0.5% adenine added after 9 weeks	not specified	not specified	no						0.5%	20 (11 with adenine)
								rat	Wistar	male only	Belgium	Diet	Age and repeated pregnancy (breeding)	Adenine + Cholesterol diet	Sixty-eight mal Wistar-Unilever rats (Harlan, The Netherlands) 250-299 g, 6 weeks old) were prospectively divided into eight groups, each receiving a specific diet (Teklad Diets, Harlan Laboratories Inc., Madison, WI) from the age of 6 to 26 weeks (Table 1). The rats who were fed adenine from the start, alone or in combination with choleserol or Western diet (groups 1, 4, 7), became increasingly …	control diet	PBS injection (intraperitoneal) every 48 h for 24 weeks	10	24	24	6	9	15	293	239	Standard laboratory maintenance diet	3% fat	not specified	not specified						Western diet adenine diet	43% fat, 1.25% cholesterol, 0.5% cholic acid, 0.5% adenine added from start	not specified	not specified	no						0.5%	9
109	Goettsch et al., 2011	Goettsch, C., Rauner, M., Hamann, C., Sinningen, K., Hempel, U., Bornstein, S. R. and Hofbauer, L. C.	Nuclear factor of activated T cells mediates oxidised LDL-induced calcification of vascular smooth muscle cells	2011	Diabetologia	54	10	rat	Zucker	male only	Germany	Genetic Alteration	in vivo intra-aortic perfusion	Zucker diabetic fat rats	Zucker diabetic fat (ZDF; ZDF/GmiCrl-Leprfa/fa) rats	Wild type (WT; ZDF/GmiCrl-Lepr+/+)	vehicle instead of paracalcitol	9	not specified but half / half	not specified but half / half	0 = birth	22	22	not specified	not specified	not specified	not specified	not specified	not specified										no
110	Gong et al., 2017	Gong, C., Li, L., Qin, C., Wu, W., Liu, Q., Li, Y., Gan, L. and Ou, S.	The Involvement of Notch1-RBP-Jk/Msx2 Signaling Pathway in Aortic Calcification of Diabetic Nephropathy Rats	2017	J Diabetes Res	2017	2	rat	Sprague-Dawley	male only	China	Diet + Reagent Application	Age	Vitamin D (any derivate)/Nicotine + streptozotocin + high fat diet	Twenty-four SD rats were fed high-fat diet for first four weeks. Following 12 h fasting, the rats were administered a single intraperitoneal injection of streptozotocin, 35 mg/kg (STZ, Sigma Chemical Co., St. Louis, MO, USA) in citrate buffer (1%, w/v). Three days after the injection of STZ, whole-blood specimens were obtained from mouse tail-vein. Twenty-two rats with blood glucose level > 16.7 …	Nor rats. Standard chow and vehicle. administration of an equal volume of citrate buffer (vehicle) and intramuscular injection of saline and an equal volume of intragastric peanut oil following the same schedule	Saline	24	24	24	4 to 6	14.5; 18.5; 22.5	18.5 to 28.5	170 to 220	315 (8 weeks), 214 (12 weeks), 180 (16 weeks)	standard chow	not specified	not specified	not specified						high-fat diet	55% carbohydrate, 10% lard, 10% soybean oil, 11% protein, 2.5% cholesterol, and 11.5% fiber.	not specified	not specified	no			11%				4
111	Grases et al., 2008	Grases, F., Sanchis, P., Perello, J., Isern, B., Prieto, R. M., Fernandez-Palomeque, C. and Saus, C.	Phytate reduces age-related cardiovascular calcification	2008	Front Biosci	13		rat	Wistar	male only	Spain	Other	Age	Age	Rats were aged 76 weeks	none	enalapril in their drinking water (25 mg/l)	15	not specified but half / half	not specified but half / half	10	66	76	255	694,3	AIN 76-A	Calcium (mg/g dry weight) = 6.2 +/- 0.111 ; Magnesium (mg/g dry weight) = 0.69 +/- 0.011 ; Manganese (mg/g dry weight) = 0.056 +/- 0.001 ; Iron (mg/g dry weight) = 0.056 +/- 0.0011 ; Zinc (mg/g dry weight) = 0.045 +/- 0.001; Phytate (mg/g dry weight) < 0.011	Ssniff Especialdiatën GmbH, Soest, Germany	AIN 76-A	0.52%	0.0062	18.1%	1	Vitamin D3					no
								rat	Wistar	male only	Spain	Other	Age	Age	Rats were aged 76 weeks	none	enalapril in their drinking water (25 mg/l)	15	not specified but half / half	not specified but half / half	10	66	76	255	694,3	AIN 76-A	Calcium (mg/g dry weight) = 6.2 +/- 0.111 ; Magnesium (mg/g dry weight) = 0.69 +/- 0.011 ; Manganese (mg/g dry weight) = 0.056 +/- 0.001 ; Iron (mg/g dry weight) = 0.056 +/- 0.0011 ; Zinc (mg/g dry weight) = 0.045 +/- 0.001; Phytate (mg/g dry weight) < 0.011	Ssniff Especialdiatën GmbH, Soest, Germany	AIN 76-A	0.52%	0.0062	18.1%	1	Vitamin D3					no
								rat	Wistar	male only	Spain	Other	Age	Age	Rats were aged 76 weeks	none	enalapril in their drinking water (25 mg/l)	15	not specified but half / half	not specified but half / half	10	66	76	255	694,3	AIN 76-A	Calcium (mg/g dry weight) = 6.2 +/- 0.111 ; Magnesium (mg/g dry weight) = 0.69 +/- 0.011 ; Manganese (mg/g dry weight) = 0.056 +/- 0.001 ; Iron (mg/g dry weight) = 0.056 +/- 0.0011 ; Zinc (mg/g dry weight) = 0.045 +/- 0.001; Phytate (mg/g dry weight) < 0.011	Ssniff Especialdiatën GmbH, Soest, Germany	AIN 76-A	0.52%	0.0062	18.1%	1	Vitamin D3					no
								rat	Wistar	male only	Spain	Other	Age	Age	Rats were aged 76 weeks	none	enalapril in their drinking water (25 mg/l)	15	not specified but half / half	not specified but half / half	10	66	76	255	694,3	AIN 76-A	Calcium (mg/g dry weight) = 6.2 +/- 0.111 ; Magnesium (mg/g dry weight) = 0.69 +/- 0.011 ; Manganese (mg/g dry weight) = 0.056 +/- 0.001 ; Iron (mg/g dry weight) = 0.056 +/- 0.0011 ; Zinc (mg/g dry weight) = 0.045 +/- 0.001; Phytate (mg/g dry weight) < 0.011	Ssniff Especialdiatën GmbH, Soest, Germany	AIN 76-A	0.52%	0.0062	18.1%	1	Vitamin D3					no
								rat	Wistar	male only	Spain	Other	Age	Age	Rats were aged 76 weeks	none	enalapril in their drinking water (25 mg/l)	15	not specified but half / half	not specified but half / half	10	66	76	255	694,3	AIN 76-A	Calcium (mg/g dry weight) = 6.2 +/- 0.111 ; Magnesium (mg/g dry weight) = 0.69 +/- 0.011 ; Manganese (mg/g dry weight) = 0.056 +/- 0.001 ; Iron (mg/g dry weight) = 0.056 +/- 0.0011 ; Zinc (mg/g dry weight) = 0.045 +/- 0.001; Phytate (mg/g dry weight) < 0.011	Ssniff Especialdiatën GmbH, Soest, Germany	AIN 76-A	0.52%	0.0062	18.1%	1	Vitamin D3					no
112	Grases et al., 2007	Grases, F., Sanchis, P., Perelló, J., Isern, B., Prieto, R. M., Fernández-Palomeque, C. and Torres, J. J.	Effect of crystallization inhibitors on vascular calcifications induced by vitamin D: a pilot study in Sprague-Dawley rats	2007	Circ J	71	7	rat	Sprague-Dawley	male only	Spain	Reagent Application	mutation in Anks6 + casein diet	Vitamin D (any derivate)	rats were given 3 subcutaneous injections of 500,000 IU/kg vitamin D (Fort Dodge Veterinaria S.A.,Fort Dodge, USA) at 0, 24 and 48 h	none	Placebo was administered at 200μl/day as sodium chloride 0.9% solution subcutaneously once daily for 8 days (ie, for the duration of the experiment)	6	if both sexes: n male	if both sexes: n female	not specified	1	not specified	450	not specified	UAR-A04 diet	Moisture (g/kg) 119; Crude protein (g/kg) 161; Crude oil (g/kg) 31; Nitrogen free extract (g/kg) 600; Crude fibre (g/kg) 3.9; Calcium (mg/kg) 8,400; Phosphorus (mg/kg) 5,700; Sodium (mg/kg) 2,500; Potassium (mg/kg) 6,400; Manganese (mg/kg) 70; Copper (mg/kg) 17; Phytate (mg/kg dry matter) 9,000	Panlab S.L., Barcelona, Spain	not specified	0.55%	0.0084	16.1%	1	Vitamin D3					no
								rat	Sprague-Dawley	male only	Spain	Reagent Application	mutation in Anks6 + casein diet	Vitamin D (any derivate)	rats were given 3 subcutaneous injections of 500,000 IU/kg vitamin D (Fort Dodge Veterinaria S.A.,Fort Dodge, USA) at 0, 24 and 48 h	none	Placebo was administered at 200μl/day as sodium chloride 0.9% solution subcutaneously once daily for 8 days (ie, for the duration of the experiment)	6	if both sexes: n male	if both sexes: n female	not specified	1	not specified	450	not specified	UAR-A04 diet	Moisture (g/kg) 119; Crude protein (g/kg) 161; Crude oil (g/kg) 31; Nitrogen free extract (g/kg) 600; Crude fibre (g/kg) 3.9; Calcium (mg/kg) 8,400; Phosphorus (mg/kg) 5,700; Sodium (mg/kg) 2,500; Potassium (mg/kg) 6,400; Manganese (mg/kg) 70; Copper (mg/kg) 17; Phytate (mg/kg dry matter) 9,000	Panlab S.L., Barcelona, Spain	not specified	0.55%	0.0084	16.1%	1	Vitamin D3					no
113	Grases et al., 2006	Grases, F., Sanchis, P., Perello, J., Isern, B., Prieto, R. M., Fernandez-Palomeque, C., Fiol, M., Bonnin, O. and Torres, J. J.	Phytate (Myo-inositol hexakisphosphate) inhibits cardiovascular calcifications in rats	2006	Front Biosci	11		rat	Wistar	male only	Spain	Reagent Application	Age	Vitamin D(any derivate)/Nicotine	Calcifications were induced according to P. Kieffer et al. (16) by injecting 300.000 IU/kg i.m. of vitamin D3 (supplied by Fort Dodge Veterinaria, S.A., Girona, Spain) and 25 mg/kg p.o. of nicotine (as a solution 5 g/L of (-)-nicotine hydrogen tartrate salt supplied by Sigma Aldrich, Steinheim, Germany). The nicotine administration was repeated ten hours later. After 60 hours of calcinosis treatm…	Control group received instead vitamin D3 and nicotine, 0.15 M NaCl i.m. and destilled water respectively	enalapril in their drinking water (25 mg/l)	6	not specified but half / half	not specified but half / half	not specified	0,5	not specified	250	not specified	AIN 76-A	not specified	Ssniff Especialdiatën GmbH, Soest, Germany	AIN 76-A	0.52%	0.0052	18.1%	1	Vitamin D3					no
114	Gravesen et al., 2018 (A)	Gravesen, E., Lerche Mace, M., Nordholm, A., Hofman-Bang, J., Hruska, K., Haagen Nielsen, C., Kjær, A., Olgaard, K. and Lewin, E.	Exogenous BMP7 in aortae of rats with chronic uremia ameliorates expression of profibrotic genes, but does not reverse established vascular calcification	2018	PLoS One	13	1	rat	Dark Agouti (DA)	male only	Denmark	Diet + Surgery + Reagent Application	mutation in Anks6 + casein diet	Subtotal nephrectomy + Vitamin D (any derivate) + phosphate diet	Chronic renal failure (CRF) was induced by one-step 5/6 nephrectomy, as previously described [28]. In brief, a partial nephrectomy was performed at the left side, leaving 1/3 of the left kidney intact, followed by total nephrectomy on the right side. Rats were anesthetized with hypnorm-midazolam (Panum Institute, Copenhagen, Denmark), and were given carprofen (Rimadyl, Pfizer, Copenhagen, Denmark…	untreated age-matched rats	isotonic saline i.p. once weekly for 8 weeks	6	if both sexes: n male	if both sexes: n female	"adult"	22	not specified	250	275	standard diet	0.9% Ca, 0.7% P, 600IU vitamin D per kg diet	Altromin Spezialfutter GmbH & Co., KG, Germany	not specified	0.7%	0.009		0.6	Vitamin D	high-P diet	0.9% Ca, 1.2% P, 600IU vitamin D per kg diet	Altromin Spezialfutter GmbH & Co., KG, Germany	not specified	yes	1.2%	0.009		0.6	vitamin D		22
								rat	Dark Agouti (DA)	male only	Denmark	Diet + Surgery + Reagent Application	mutation in Anks6 + casein diet	Subtotal nephrectomy + Vitamin D (any derivate) + phosphate diet	Chronic renal failure (CRF) was induced by one-step 5/6 nephrectomy, as previously described [28]. In brief, a partial nephrectomy was performed at the left side, leaving 1/3 of the left kidney intact, followed by total nephrectomy on the right side. Rats were anesthetized with hypnorm-midazolam (Panum Institute, Copenhagen, Denmark), and were given carprofen (Rimadyl, Pfizer, Copenhagen, Denmark…	untreated age-matched rats	isotonic saline i.p. once weekly for 8 weeks	6	if both sexes: n male	if both sexes: n female	"adult"	22	not specified	250	275	standard diet	0.9% Ca, 0.7% P, 600IU vitamin D per kg diet	Altromin Spezialfutter GmbH & Co., KG, Germany	not specified	0.7%	0.009		0.6	Vitamin D	high-P diet	0.9% Ca, 1.2% P, 600IU vitamin D per kg diet	Altromin Spezialfutter GmbH & Co., KG, Germany	not specified	yes	1.2%	0.009		0.6	vitamin D		22
								rat	Dark Agouti (DA)	male only	Denmark	Diet + Surgery + Reagent Application	mutation in Anks6 + casein diet	Subtotal nephrectomy + Vitamin D (any derivate) + phosphate diet	Chronic renal failure (CRF) was induced by one-step 5/6 nephrectomy, as previously described [28]. In brief, a partial nephrectomy was performed at the left side, leaving 1/3 of the left kidney intact, followed by total nephrectomy on the right side. Rats were anesthetized with hypnorm-midazolam (Panum Institute, Copenhagen, Denmark), and were given carprofen (Rimadyl, Pfizer, Copenhagen, Denmark…	untreated age-matched rats	isotonic saline i.p. once weekly for 8 weeks	6	if both sexes: n male	if both sexes: n female	"adult"	22	not specified	250	275	standard diet	0.9% Ca, 0.7% P, 600IU vitamin D per kg diet	Altromin Spezialfutter GmbH & Co., KG, Germany	not specified	0.7%	0.009		0.6	Vitamin D	high-P diet	0.9% Ca, 1.2% P, 600IU vitamin D per kg diet	Altromin Spezialfutter GmbH & Co., KG, Germany	not specified	yes	1.2%	0.009		0.6	vitamin D		22
115	Gravesen et al., 2018 (B)	Gravesen, E., Nordholm, A., Mace, M., Morevati, M., Høgdall, E., Nielsen, C., Kjær, A., Olgaard, K. and Lewin, E.	Effect of inhibition of CBP-coactivated β-catenin-mediated Wnt signalling in uremic rats with vascular calcifications	2018	PLoS One	13	8	rat	Dark Agouti (DA)	male only	Denmark	Diet + Surgery + Reagent Application	Obesity phenotype	Subtotal nephrectomy + Vitamin D (any derivate) + phosphate diet	The 5/6-nephrectomy was performed as a one-step procedure through an incision in the back, as previously described. CRF rats were fed a high phosphate diet throughout the study. To increase the development of VC, CRF rats were administered alfacalcidol (Leo Pharmaceuticals, Denmark) 80 ng intraperitoneally (ip) three times weekly for four weeks.	5/6 Nx without alfacalcidol (see below); Ctrl group (=no 5/6 Nx, normal phosphate diet)	received vehicle (1 mL/100 g of weight of distilled water); with gavage for four weeks, starting from week 3	9	3	3	"adult"	8	not specified	200	201	standard diet	0.9% Ca, 0.7% P, 600IU vitamin D per kg diet	Altromin	not specified	0.7%	0.009		0.6	Vitamin D	high phosphate diet	0.9%Ca, 1.2%P, 600IU vitamin D per kg diet	Altromin Spezialfutter GmbH & Co, Germany	not specified	yes	1.2%	0.009		0.6	vitamin D		8
								rat	Dark Agouti (DA)	male only	Denmark	Diet + Surgery + Reagent Application	Obesity phenotype	Subtotal nephrectomy + Vitamin D (any derivate) + phosphate diet	The 5/6-nephrectomy was performed as a one-step procedure through an incision in the back, as previously described. CRF rats were fed a high phosphate diet throughout the study. To increase the development of VC, CRF rats were administered alfacalcidol (Leo Pharmaceuticals, Denmark) 80 ng intraperitoneally (ip) three times weekly for four weeks.	5/6 Nx without alfacalcidol (see below); Ctrl group (=no 5/6 Nx, normal phosphate diet)	received vehicle (1 mL/100 g of weight of distilled water); with gavage for four weeks, starting from week 3	9	3	3	"adult"	8	not specified	200	201	standard diet	0.9% Ca, 0.7% P, 600IU vitamin D per kg diet	Altromin	not specified	0.7%	0.009		0.6	Vitamin D	high phosphate diet	0.9%Ca, 1.2%P, 600IU vitamin D per kg diet	Altromin Spezialfutter GmbH & Co, Germany	not specified	yes	1.2%	0.009		0.6	vitamin D		8
								rat	Dark Agouti (DA)	male only	Denmark	Diet + Surgery + Reagent Application	Obesity phenotype	Subtotal nephrectomy + Vitamin D (any derivate) + phosphate diet	The 5/6-nephrectomy was performed as a one-step procedure through an incision in the back, as previously described. CRF rats were fed a high phosphate diet throughout the study. To increase the development of VC, CRF rats were administered alfacalcidol (Leo Pharmaceuticals, Denmark) 80 ng intraperitoneally (ip) three times weekly for four weeks.	5/6 Nx without alfacalcidol (see below); Ctrl group (=no 5/6 Nx, normal phosphate diet)	vehicle for ICG-001 (daily injections). Vehicle consisted of 50μL 96% ethanol.	8	3	3	"adult"	12	not specified	200	231	standard diet	0.9% Ca, 0.7% P, 600IU vitamin D per kg diet	Altromin	not specified	0.7%	0.009		0.6	Vitamin D	high phosphate diet	0.9%Ca, 1.2%P, 600IU vitamin D per kg diet	Altromin Spezialfutter GmbH & Co, Germany	not specified	yes	1.2%	0.009		0.6	vitamin D		12
								rat	Dark Agouti (DA)	male only	Denmark	Diet + Surgery + Reagent Application	Obesity phenotype	Subtotal nephrectomy + Vitamin D (any derivate) + phosphate diet	The 5/6-nephrectomy was performed as a one-step procedure through an incision in the back, as previously described. CRF rats were fed a high phosphate diet throughout the study. To increase the development of VC, CRF rats were administered alfacalcidol (Leo Pharmaceuticals, Denmark) 80 ng intraperitoneally (ip) three times weekly for four weeks.	5/6 Nx without alfacalcidol (see below); Ctrl group (=no 5/6 Nx, normal phosphate diet)	vehicle for ICG-001 (daily injections). Vehicle consisted of 50μL 96% ethanol.	8	3	3	"adult"	12	not specified	200	231	standard diet	0.9% Ca, 0.7% P, 600IU vitamin D per kg diet	Altromin	not specified	0.7%	0.009		0.6	Vitamin D	high phosphate diet	0.9%Ca, 1.2%P, 600IU vitamin D per kg diet	Altromin Spezialfutter GmbH & Co, Germany	not specified	yes	1.2%	0.009		0.6	vitamin D		12
								rat	Dark Agouti (DA)	male only	Denmark	Diet + Surgery	Obesity phenotype	Subtotal nephrectomy + phosphate diet	The 5/6-nephrectomy was performed as a one-step procedure through an incision in the back, as previously described. CRF rats were fed a high phosphate diet throughout the study.	Ctrl group (=no 5/6 Nx, normal phosphate diet)	vehicle for ICG-001 (daily injections). Vehicle consisted of 50μL 96% ethanol.	6	3	3	"adult"	8	not specified	200	225	standard diet	0.9% Ca, 0.7% P, 600IU vitamin D per kg diet	Altromin	not specified	0.7%	0.009		0.6	Vitamin D	high phosphate diet	0.9%Ca, 1.2%P, 600IU vitamin D per kg diet	Altromin Spezialfutter GmbH & Co, Germany	not specified	yes	1.2%	0.009		0.6	vitamin D		8
								rat	Dark Agouti (DA)	male only	Denmark	Diet + Surgery	Obesity phenotype	Subtotal nephrectomy + phosphate diet	The 5/6-nephrectomy was performed as a one-step procedure through an incision in the back, as previously described. CRF rats were fed a high phosphate diet throughout the study.	Ctrl group (=no 5/6 Nx, normal phosphate diet)	vehicle for ICG-001 (daily injections). Vehicle consisted of 50μL 96% ethanol.	6	3	3	"adult"	8	not specified	200	225	standard diet	0.9% Ca, 0.7% P, 600IU vitamin D per kg diet	Altromin	not specified	0.7%	0.009		0.6	Vitamin D	high phosphate diet	0.9%Ca, 1.2%P, 600IU vitamin D per kg diet	Altromin Spezialfutter GmbH & Co, Germany	not specified	yes	1.2%	0.009		0.6	vitamin D		8
116	Gu et al., 2024	Gu, C., Zhang, T., Gao, Y., Li, X. J., Yuan, X. R., Wang, Q. W., Liu, H., Han, R. L. and Li, G.	Lanthanum Hydroxide and Chronic Kidney Disease Mineral and Bone Disorder: A Rat Model	2024	CURRENT VASCULAR PHARMACOLOGY	22	2	rat	Wistar	male only	China	Diet + Surgery	Breeding+Age	Subtotal nephrectomy + phosphate diet	8-week old male Wistar rats were given a high-phosphorous diet for one week in advance to adapt to the experimental conditions. Afterwards, rats underwent 5/6 Nx in a two step procedure. 2/3 of the left kideny were removed and a week later the right kidney was removed. Sham surgery was perfomed as control. Two weeks after surgery, the rats in the operation group were randomly divided into lanthan…	Sham + high phosphate diet (below)	vehicle (2% aqueous suspension of carboxymethylcellulose) by oral gavage	10	"equally divided"	"equally divided"	8	20	28	280 to 320	not specified	not specified	not specified	not specified	not specified	not specified		not specified	not specified	not specified	high-phosphorus diet	1.2% phosphorus	not specified	not specified	yes	0.012						20?
117	Guerrero et al., 2012	Guerrero, F., Montes de Oca, A., Aguilera-Tejero, E., Zafra, R., Rodríguez, M. and López, I.	The effect of vitamin D derivatives on vascular calcification associated with inflammation	2012	Nephrol Dial Transplant	27	6	rat	Wistar	female only	Spain	Diet + Surgery	Autoimmunization	Subtotal nephrectomy + phosphate diet	Uraemia was induced by 5/6 nephrectomy (5/6 Nx), a two-step procedure that reduces the original renal mass by five-sixths (5/6). In the first step, animals were anesthetized using xylazine [5 mg/kg, intraperitoneal (i.p.)] and ketamine (80 mg/kg, i.p.) and a 5–8 mm incision was made on the left medio-lateral surface of the abdomen. The left kidney was exposed and the two poles (two-thirds of the …	sham operated (same diet)	group received an injection of 0.15 m NaCl intramuscularly and a gavage of distilled water with oral administration.	16	not specified but half / half	not specified but half / half	not specified	3	not specified	not specified	not specified	normal diet	calcium: 0.9%, phosphorus: 0.6%, vitamin D: 500 IU/kg	not specified	not specified	0.6%	0.009	0.2	0.5	Vitamin D	not specified	calcium (0.6%) and phosphorus (0.9%)	not specified	not specified	no	0.9%	0.006					2
								rat	Wistar	female only	Spain	Diet + Surgery + Reagent Application	Autoimmunization	Subtotal nephrectomy + phosphate diet + LPS	Uraemia was induced by 5/6 nephrectomy (5/6 Nx), a two-step procedure that reduces the original renal mass by five-sixths (5/6). In the first step, animals were anesthetized using xylazine [5 mg/kg, intraperitoneal (i.p.)] and ketamine (80 mg/kg, i.p.) and a 5–8 mm incision was made on the left medio-lateral surface of the abdomen. The left kidney was exposed and the two poles (two-thirds of the …	sham operated (same diet); 5/6 Nx + vehicle (saline) (group above)	group received an injection of 0.15 m NaCl intramuscularly and a gavage of distilled water with oral administration.	30	not specified but half / half	not specified but half / half	not specified	3	not specified	not specified	not specified	normal diet	calcium: 0.9%, phosphorus: 0.6%, vitamin D: 500 IU/kg	not specified	not specified	0.6%	0.009	0.2	0.5	Vitamin D	not specified	calcium (0.6%) and phosphorus (0.9%)	not specified	not specified	no	0.9%	0.006					2
								rat	Wistar	female only	Spain	Diet + Surgery + Reagent Application	Autoimmunization	Subtotal nephrectomy + Vitamin D (any derivate) + phosphate diet + LPS	Uraemia was induced by 5/6 nephrectomy (5/6 Nx), a two-step procedure that reduces the original renal mass by five-sixths (5/6). In the first step, animals were anesthetized using xylazine [5 mg/kg, intraperitoneal (i.p.)] and ketamine (80 mg/kg, i.p.) and a 5–8 mm incision was made on the left medio-lateral surface of the abdomen. The left kidney was exposed and the two poles (two-thirds of the …	sham operated (same diet); 5/6 Nx + vehicle (saline) (group above)	group received an injection of 0.15 m NaCl intramuscularly and a gavage of distilled water with oral administration.	18	not specified but half / half	not specified but half / half	not specified	3	not specified	not specified	not specified	normal diet	calcium: 0.9%, phosphorus: 0.6%, vitamin D: 500 IU/kg	not specified	not specified	0.6%	0.009	0.2	0.5	Vitamin D	not specified	calcium (0.6%) and phosphorus (0.9%)	not specified	not specified	no	0.9%	0.006					2
								rat	Wistar	female only	Spain	Diet + Surgery + Reagent Application	Autoimmunization	Subtotal nephrectomy + Vitamin D (any derivate) + phosphate diet + LPS	Uraemia was induced by 5/6 nephrectomy (5/6 Nx), a two-step procedure that reduces the original renal mass by five-sixths (5/6). In the first step, animals were anesthetized using xylazine [5 mg/kg, intraperitoneal (i.p.)] and ketamine (80 mg/kg, i.p.) and a 5–8 mm incision was made on the left medio-lateral surface of the abdomen. The left kidney was exposed and the two poles (two-thirds of the …	sham operated (same diet); 5/6 Nx + vehicle (saline) (group above)	group received an injection of 0.15 m NaCl intramuscularly and a gavage of distilled water with oral administration.	12	not specified but half / half	not specified but half / half	not specified	3	not specified	not specified	not specified	normal diet	calcium: 0.9%, phosphorus: 0.6%, vitamin D: 500 IU/kg	not specified	not specified	0.6%	0.009	0.2	0.5	Vitamin D	not specified	calcium (0.6%) and phosphorus (0.9%)	not specified	not specified	no	0.9%	0.006					2
118	Haffner et al., 2005	Haffner, D., Hocher, B., Müller, D., Simon, K., König, K., Richter, C. M., Eggert, B., Schwarz, J., Godes, M., Nissel, R. and Querfeld, U.	Systemic cardiovascular disease in uremic rats induced by 1,25(OH)2D3	2005	J Hypertens	23	5	rat	Sprague-Dawley	male only	Germany	Diet + Reagent Application	Autoimmunization	Vitamin D (any derivate) + phosphate diet	Two days after surgery (day 0), the animals were randomly allocated to receive either vehicle or 0.25 μg/kg 1,25(OH)2D3 (Rocaltrol) per orally daily for 6 weeks. Four groups were established: (i) vehicle-treated, sham-operated rats (Sham); (ii) 1,25(OH)2D3-treated, sham-operated rats (Sham + 1,25D3); (iii) vehicle-treated, 5/6 nephrectomized rats (U); and (iv) 1,25(OH)2D3-treated, 5/6 nephrectomi…	sham operated rats injected with vehicle (but same diet)	sham operation (renal decapsulation)	not specified in methods (7 in results)	not specified but half / half	not specified but half / half	not specified	6	not specified	272	403	not specified	not specified	not specified	not specified						not specified	1.2% phosphorus, 0.9% calcium, and 20% crude protein	(Altromin; Altromin Co., Lage, Germany	not specified	no	1.2%	0.009	20%				6
								rat	Sprague-Dawley	male only	Germany	Diet + Reagent Application	Autoimmunization	Vitamin D (any derivate) + phosphate diet	Two days after surgery (day 0), the animals were randomly allocated to receive either vehicle or 0.25 μg/kg 1,25(OH)2D3 (Rocaltrol) per orally daily for 6 weeks. Four groups were established: (i) vehicle-treated, sham-operated rats (Sham); (ii) 1,25(OH)2D3-treated, sham-operated rats (Sham + 1,25D3); (iii) vehicle-treated, 5/6 nephrectomized rats (U); and (iv) 1,25(OH)2D3-treated, 5/6 nephrectomi…	sham operated rats injected with vehicle (but same diet)	sham operation (renal decapsulation)	not specified in methods (7 in results)	not specified but half / half	not specified but half / half	not specified	6	not specified	272	403	not specified	not specified	not specified	not specified						not specified	1.2% phosphorus, 0.9% calcium, and 20% crude protein	(Altromin; Altromin Co., Lage, Germany	not specified	no	1.2%	0.009	20%				6
								rat	Sprague-Dawley	male only	Germany	Diet + Surgery	Autoimmunization	Subtotal nephrectomy + phosphate diet	Two days after surgery (day 0), the animals were randomly allocated to receive either vehicle or 0.25 μg/kg 1,25(OH)2D3 (Rocaltrol) per orally daily for 6 weeks. Four groups were established: (i) vehicle-treated, sham-operated rats (Sham); (ii) 1,25(OH)2D3-treated, sham-operated rats (Sham + 1,25D3); (iii) vehicle-treated, 5/6 nephrectomized rats (U); and (iv) 1,25(OH)2D3-treated, 5/6 nephrectomi…	sham operated rats injected with vehicle (but same diet)	vehicle injection (orally daily for 6 weeks)	not specified in methods (10 in results)	not specified but half / half	not specified but half / half	not specified	6	not specified	246	361	not specified	not specified	not specified	not specified						not specified	1.2% phosphorus, 0.9% calcium, and 20% crude protein	(Altromin; Altromin Co., Lage, Germany	not specified	no	1.2%	0.009	20%				6
								rat	Sprague-Dawley	male only	Germany	Diet + Surgery	Autoimmunization	Subtotal nephrectomy + phosphate diet	Two days after surgery (day 0), the animals were randomly allocated to receive either vehicle or 0.25 μg/kg 1,25(OH)2D3 (Rocaltrol) per orally daily for 6 weeks. Four groups were established: (i) vehicle-treated, sham-operated rats (Sham); (ii) 1,25(OH)2D3-treated, sham-operated rats (Sham + 1,25D3); (iii) vehicle-treated, 5/6 nephrectomized rats (U); and (iv) 1,25(OH)2D3-treated, 5/6 nephrectomi…	sham operated rats injected with vehicle (but same diet)	vehicle injection (orally daily for 6 weeks)	not specified in methods (10 in results)	not specified but half / half	not specified but half / half	not specified	6	not specified	246	361	not specified	not specified	not specified	not specified						not specified	1.2% phosphorus, 0.9% calcium, and 20% crude protein	(Altromin; Altromin Co., Lage, Germany	not specified	no	1.2%	0.009	20%				6
								rat	Sprague-Dawley	male only	Germany	Diet + Surgery + Reagent Application	Autoimmunization	Subtotal nephrectomy + Vitamin D (any derivate) + phosphate diet	Two days after surgery (day 0), the animals were randomly allocated to receive either vehicle or 0.25 μg/kg 1,25(OH)2D3 (Rocaltrol) per orally daily for 6 weeks. Four groups were established: (i) vehicle-treated, sham-operated rats (Sham); (ii) 1,25(OH)2D3-treated, sham-operated rats (Sham + 1,25D3); (iii) vehicle-treated, 5/6 nephrectomized rats (U); and (iv) 1,25(OH)2D3-treated, 5/6 nephrectomi…	sham operated rats injected with vehicle (but same diet); Groups above	vehicle injection (orally daily for 6 weeks)	not specified in methods (6 in results)	not specified but half / half	not specified but half / half	not specified	6	not specified	235.7	242	not specified	not specified	not specified	not specified						not specified	1.2% phosphorus, 0.9% calcium, and 20% crude protein	(Altromin; Altromin Co., Lage, Germany	not specified	no	1.2%	0.009	20%				6
								rat	Sprague-Dawley	male only	Germany	Diet + Surgery + Reagent Application	Autoimmunization	Subtotal nephrectomy + Vitamin D (any derivate) + phosphate diet	Two days after surgery (day 0), the animals were randomly allocated to receive either vehicle or 0.25 μg/kg 1,25(OH)2D3 (Rocaltrol) per orally daily for 6 weeks. Four groups were established: (i) vehicle-treated, sham-operated rats (Sham); (ii) 1,25(OH)2D3-treated, sham-operated rats (Sham + 1,25D3); (iii) vehicle-treated, 5/6 nephrectomized rats (U); and (iv) 1,25(OH)2D3-treated, 5/6 nephrectomi…	sham operated rats injected with vehicle (but same diet); Groups above	vehicle injection (orally daily for 6 weeks)	not specified in methods (6 in results)	not specified but half / half	not specified but half / half	not specified	6	not specified	235.7	242	not specified	not specified	not specified	not specified						not specified	1.2% phosphorus, 0.9% calcium, and 20% crude protein	(Altromin; Altromin Co., Lage, Germany	not specified	no	1.2%	0.009	20%				6
119	Hammad et al., 2021	Hammad, S. K., Eissa, R. G., Shaheen, M. A. and Younis, N. N.	Resveratrol Ameliorates Aortic Calcification in Ovariectomized Rats via SIRT1 Signaling	2021	Curr Issues Mol Biol	43	2	rat	not specified	female only	Egypt	Surgery	Obesity phenotype	Ovaerectomy	rats in the ovariectomized groups were anesthetized and underwent a bilateral removal of ovaries, as previously described [34]. A similar procedure was performed in sham rats, without the removal of ovaries. Eight weeks following the surgery (ovariectomy or sham), rats were allocated to 4 groups. 8 weeks later sacrifice	sham (similar procedure was performed in sham rats, without the removal of ovaries)	For in vivo studies, rats anesthetized with 35 mg/kg IV sodium pentobarbital (Nembutal, Ceva Santé Animale, France) were placed on their back in the 60 mm wide animal bed of the scanner	not specified	3	3	not specified	16	not specified	200 to 220	not specified	not specified	not specified	not specified	not specified										no
								rat	not specified	female only	Egypt	Surgery	Obesity phenotype	Ovaerectomy	rats in the ovariectomized groups were anesthetized and underwent a bilateral removal of ovaries, as previously described [34]. A similar procedure was performed in sham rats, without the removal of ovaries. Eight weeks following the surgery (ovariectomy or sham), rats were allocated to 4 groups. 8 weeks later sacrifice	sham (similar procedure was performed in sham rats, without the removal of ovaries)	For in vivo studies, rats anesthetized with 35 mg/kg IV sodium pentobarbital (Nembutal, Ceva Santé Animale, France) were placed on their back in the 60 mm wide animal bed of the scanner	not specified	3	3	not specified	16	not specified	200 to 220	not specified	not specified	not specified	not specified	not specified										no
120	Han et al., 2016	Han, X., Wang, L. Y., Diao, Z. L. and Liu, W. H.	Apelin: A novel inhibitor of vascular calcification in chronic kidney disease	2016	Atherosclerosis	244		rat	Sprague-Dawley	male only	China	Diet	Obesity phenotype	Adenine + phosphate diet	adenine-rich chow (0.75% adenine, Ca 1.0%, and P 1.2%; KEAOXIELI FEED.CO., LTD, Beijing, China) was fed to induce CKD and VC. Animals were housed in metabolic cages for 24 h and urine phosphate level was assessed at Week 6 of treatment	standard chow	saline	7	3	3	8	6	14	280-320	"minus 30 to 40%"	standard chow	calcium [Ca] 1.0%, phosphorus [P] 1.2%	not specified	not specified	1.2%	0.01				adenine-rich chow	0.75% adenine, Ca 1.0%, and P 1.2%	KEAOXIELI FEED.CO., LTD, Beijing, China	not specified	no	1.2%	0.01				0.75%	6
121	Hao et al., 2024	Hao, Q. Y., Yan, J., Wei, J. T., Zeng, Y. H., Feng, L. Y., Que, D. D., Li, S. C., Guo, J. B., Fan, Y., Ding, Y. F., Zhang, X. L., Yang, P. Z., Gao, J. W. and Li, Z. H.	Prevotella copri promotes vascular calcification via lipopolysaccharide through activation of NF-κB signaling pathway	2024	Gut Microbes	16	1	rat	Sprague-Dawley	male only	China	Diet + Surgery + Reagent Application	Breeding+Age	Subtotal nephrectomy + Vitamin D (any derivate) + calcium/phosphate diet	The VC model was performed as described previously.7,8,22 In brief, rats were anaesthetized with sodium pentobarbital (50 mg/kg) via intraperitoneal injection. Subsequently, a 2/3 right nephrectomy was performed, followed by the complete removal of the left kidney a week later to induce CKD. SCr levels were assessed 2 weeks post-surgery. Subsequently, the CKD rats were fed a high-calcium and high…	sham + normal chow	Vehicle for bacteria per gavage (saline)	5	"equally divided"	"equally divided"	not specified	6? (not entirely clear)	not specified	220 to 250	only weight change given but no precise starting weight	standard chow	not specified	not specified	not specified	not specified		not specified	not specified	not specified	high-calcium and high-phosphorus diet	4% calcium and 1.8% phosphate	Guangdong Medical Laboratory Animal Center, China	not specified	yes	0.018	0.04	not specified				3? Or 4? Contradicting statements
								rat	Sprague-Dawley	male only	China	Diet + Surgery + Reagent Application	Breeding+Age	Subtotal nephrectomy + Vitamin D (any derivate) + calcium/phosphate diet	The VC model was performed as described previously.7,8,22 In brief, rats were anaesthetized with sodium pentobarbital (50 mg/kg) via intraperitoneal injection. Subsequently, a 2/3 right nephrectomy was performed, followed by the complete removal of the left kidney a week later to induce CKD. SCr levels were assessed 2 weeks post-surgery. Subsequently, the CKD rats were fed a high-calcium and high…	sham + normal chow	Vehicle for bacteria per gavage (saline)	5	"equally divided"	"equally divided"	not specified	7? (not entirely clear)	not specified	220 to 250	only weight change given but no precise starting weight	standard chow	not specified	not specified	not specified	not specified		not specified	not specified	not specified	high-calcium and high-phosphorus diet	4% calcium and 1.8% phosphate	Guangdong Medical Laboratory Animal Center, China	not specified	yes	0.018	0.04	not specified				3? Or 4? Contradicting statements
122	Hao et al., 2020	Hao, J., Tang, J., Zhang, L., Li, X. and Hao, L.	The Crosstalk between Calcium Ions and Aldosterone Contributes to Inflammation, Apoptosis, and Calcification of VSMC via the AIF-1/NF-κB Pathway in Uremia	2020	Oxid Med Cell Longev	2020		rat	Sprague-Dawley	both	China	Diet	Breeding+Age	Adenine	the rat model of uremia with aortic calcification was established by feeding SD rats (eight-week-old SD rats, weight range: 150–200 g, males and females were equally divided) with calcification-induced diet (2.5% protein diet containing 0.75% adenine) for 2, 4, 8, and 12 weeks as described in previous studies [46, 47]. The rats were divided into two groups as follows: the model group was fed with…	untreated rats	Rats under Isoflurane anaesthesia were injected with 40-50 MBq (100 µL) of the radiotracers via a tail vein with 99mTc-1, [99mTc]-4 or [99mTc]-7 (n = 2 in each case).	not specified	"equally divided"	"equally divided"	8	2; 4; 8; 12	10; 12; 16; 20	150 to 200	not specified	not specified	not specified	not specified	not specified						not specified	2.5% protein diet containing 0.75% adenine	not specified	not specified	no			2.5%			0.75%	2; 4; 8; 12
123	Hao et al., 2018	Hao, W., Yang, R., Yang, Y., Jin, S., Li, Y., Yuan, F., Guo, Q., Xiao, L., Wang, X., Wang, F., Wu, Y. and Teng, X.	Stellate ganglion block ameliorates vascular calcification by inhibiting endoplasmic reticulum stress	2018	Life Sci	193		rat	Sprague-Dawley	male only	China	Reagent Application	Autoimmunization	Vitamin D(any derivate)/Nicotine	VC was induced by administration of vitamin D3 plus nicotine (VDN) as described [2], [27]. Modified, male SD rats were given vitamin D3 (300,000 IU/kg, intramuscularly) simultaneously with nicotine (25 mg/kg in 5 mL peanut oil, intragastrically) at 8:00 on the 1st day. The nicotine administration was repeated at 20:00. At the 2nd and 15th day, rats were retreated with vitamin D3. Rats in the cont…	Rats in the control group received normal saline intramuscularly and 2 gavages of peanut oil without nicotine (5 mL/kg).	not mentioned	not specified in methods (6 in graphs)	not specified but half / half	not specified but half / half	6	4	10	180 to 200	not specified	standard rodent chow	not specified	not specified	not specified										no
								rat	Sprague-Dawley	male only	China	Reagent Application	Autoimmunization	Vitamin D(any derivate)/Nicotine	VC was induced by administration of vitamin D3 plus nicotine (VDN) as described [2], [27]. Modified, male SD rats were given vitamin D3 (300,000 IU/kg, intramuscularly) simultaneously with nicotine (25 mg/kg in 5 mL peanut oil, intragastrically) at 8:00 on the 1st day. The nicotine administration was repeated at 20:00. At the 2nd and 15th day, rats were retreated with vitamin D3. Rats in the cont…	Rats in the control group received normal saline intramuscularly and 2 gavages of peanut oil without nicotine (5 mL/kg).	not mentioned	not specified in methods (6 in graphs)	not specified but half / half	not specified but half / half	6	4	10	180 to 200	not specified	standard rodent chow	not specified	not specified	not specified										no
124	Hazelhoff et al., 2013	Hazelhoff, M. H., Bulacio, R. P. and Torres, A. M.	Organic anion transporter 5 renal expression and urinary excretion in rats with vascular calcification	2013	Biomed Res Int	2013		rat	Wistar	male only	no approval statement	Reagent Application	Age	Vitamin D (any derivate)	Treated rats were injected with a single overdose of vitamin D3 (300,000 IU/kg, b.w., i.m.) 10 days before the experiments (i.e. before sacrifice) in order to achieve an experimental model of vascular calcification as previously described [2, 4–8]. Vitamin D3 solutions were prepared in corn oil. Control animals received an identical volume of corn oil by i.m. injection (1 mL/kg).	Vehicle injection	adenovirus expressing negative control sequence (ad-NC) for second part of the study, but not for first	8? Not completely clear	not specified but half / half	not specified but half / half	16 to 19	1.5	17,5 to 20,5	310 to 360	363	standard laboratory chow	not specified	not specified	not specified										no
125	He et al., 2020	He, F., Li, L., Li, P. P., Deng, Y., Yang, Y. Y., Deng, Y. X., Luo, H. H., Yao, X. T., Su, Y. X., Gan, H. and He, B. C.	Cyclooxygenase-2/sclerostin mediates TGF-β1-induced calcification in vascular smooth muscle cells and rats undergoing renal failure	2020	Aging (Albany NY)	12	21	rat	Sprague-Dawley	male only	China	Diet	Breeding+Age	Adenine	Rats were randomly divided into six groups, including control group (normal diet 6 w), low-dose prevention group (0.75% adenine diet and 1 mg/kg meloxicam 6 w), high-dose prevention group (0.75% adenine diet and 6 mg/kg meloxicam 6 w), model group (0.75% adenine diet 6w), low-dose therapy group (after treating with 0.75% adenine diet 6 w, intragastrically administrating 1 mg/kg meloxicam for 20 d…	normal diet	implanted an intravenous polyurethane catheter (0.62 × 1.02 mm, Instech Laboratories, Plymouth Meeting, PA, USA) into the jugular vein of each animal during the acclimatization period, which lasted 6 to 8 days before the start of treatment and calcification induction.. administered saline daily from day 1 to day 12 by 4-h intravenous infusion.	10	24	24	10 to 12	6	16 to 18	150 to 200	169	not specified	not specified	not specified	not specified						adenine diet	0,75% adenine	not specified	not specified	no						0.0075	6
126	He et al., 2019	He, J., Zhong, X., Zhao, L. and Gan, H.	JAK2/STAT3/BMP-2 axis and NF-κB pathway are involved in erythropoietin-induced calcification in rat vascular smooth muscle cells	2019	Clin Exp Nephrol	23	4	rat	Sprague-Dawley	male only	China	Diet + Surgery	in vivo intra-aortic perfusion	Subtotal nephrectomy + phosphate diet	The CKD animal model was established by 5/6 nephrectomy. All animals received humane care under the guidance of the Animal Care and Use Committee of Chongqing Medical University. After the 5/6 nephrectomy, 8-week-old male Sprague–Dawley (SD) rats were fed with high-phosphorus diet (1.2% phosphorus) for 8 weeks. Then, the rats were sacrificed and blood was collected to measure the serum biochemica…	control group (non-CKD) is there but not described	The rats in the control and VC group were only treated with saline using an osmotic pump instead of Apelin	6	not specified but half / half	not specified but half / half	8	8	16	not specified	not specified	not specified	not specified	not specified	not specified						high-phosphorus diet	1.2% phosphorus	not specified	not specified	yes	1.2%						8
127	Hecht et al., 2016	Hecht, E., Freise, C., Websky, K. V., Nasser, H., Kretzschmar, N., Stawowy, P., Hocher, B. and Querfeld, U.	The matrix metalloproteinases 2 and 9 initiate uraemic vascular calcifications	2016	Nephrol Dial Transplant	31	5	rat	Sprague-Dawley	male only	Germany	Diet + Surgery + Reagent Application	Autoimmunization	Subtotal nephrectomy + Vitamin D (any derivate) + phosphate diet	Uraemia was created by two-stage 5/6 nephrectomy (5/6-Nx) as previously described [9]. Rats received a high phosphate (HP) diet containing 1.2% phosphorus, 0.9% calcium and 20% crude protein (Altromin, Altromin, Co., Lage, Germany) beginning after the removal of the right kidney.Arterial calcifications were induced by oral treatment with calcitriol (250 ng/kg/day) beginning 1 week after the 5/6-N…	sham-operated rats (sham-op + HP diet; n = 10); group below	group received an injection of 0.15 m NaCl intramuscularly and a gavage of distilled water with oral administration.	14	not specified but half / half	not specified but half / half	not specified	5.5	not specified	100	310	not specified	not specified	not specified	not specified						high phosphate (HP) diet	1.2% phosphorus, 0.9% calcium and 20% crude protein	Altromin, Altromin, Co., Lage, Germany	not specified	yes	1.2%	0.009	20%				unclear
								rat	Sprague-Dawley	male only	Germany	Diet + Surgery + Reagent Application	Autoimmunization	Subtotal nephrectomy + Vitamin D (any derivate) + phosphate diet	Uraemia was created by two-stage 5/6 nephrectomy (5/6-Nx) as previously described [9]. Rats received a high phosphate (HP) diet containing 1.2% phosphorus, 0.9% calcium and 20% crude protein (Altromin, Altromin, Co., Lage, Germany) beginning after the removal of the right kidney.Arterial calcifications were induced by oral treatment with calcitriol (250 ng/kg/day) beginning 1 week after the 5/6-N…	sham-operated rats (sham-op + HP diet; n = 10); group below	group received an injection of 0.15 m NaCl intramuscularly and a gavage of distilled water with oral administration.	14	not specified but half / half	not specified but half / half	not specified	5.5	not specified	100	310	not specified	not specified	not specified	not specified						high phosphate (HP) diet	1.2% phosphorus, 0.9% calcium and 20% crude protein	Altromin, Altromin, Co., Lage, Germany	not specified	yes	1.2%	0.009	20%				unclear
								rat	Sprague-Dawley	male only	Germany	Diet + Surgery	Autoimmunization	Subtotal nephrectomy + phosphate diet	Uraemia was created by two-stage 5/6 nephrectomy (5/6-Nx) as previously described [9]. Rats received a high phosphate (HP) diet containing 1.2% phosphorus, 0.9% calcium and 20% crude protein (Altromin, Altromin, Co., Lage, Germany) beginning after the removal of the right kidney.Arterial calcifications were induced by oral treatment with calcitriol (250 ng/kg/day) beginning 1 week after the 5/6-N…	sham-operated rats (sham-op + HP diet; n = 10)	group received an injection of 0.15 m NaCl intramuscularly and a gavage of distilled water with oral administration.	10	not specified but half / half	not specified but half / half	not specified	5.5	not specified	100	418	not specified	not specified	not specified	not specified						high phosphate (HP) diet	1.2% phosphorus, 0.9% calcium and 20% crude protein	Altromin, Altromin, Co., Lage, Germany	not specified	yes	1.2%	0.009	20%				unclear
								rat	Sprague-Dawley	male only	Germany	Diet + Surgery	Autoimmunization	Subtotal nephrectomy + phosphate diet	Uraemia was created by two-stage 5/6 nephrectomy (5/6-Nx) as previously described [9]. Rats received a high phosphate (HP) diet containing 1.2% phosphorus, 0.9% calcium and 20% crude protein (Altromin, Altromin, Co., Lage, Germany) beginning after the removal of the right kidney.Arterial calcifications were induced by oral treatment with calcitriol (250 ng/kg/day) beginning 1 week after the 5/6-N…	sham-operated rats (sham-op + HP diet; n = 10)	group received an injection of 0.15 m NaCl intramuscularly and a gavage of distilled water with oral administration.	10	not specified but half / half	not specified but half / half	not specified	5.5	not specified	100	418	not specified	not specified	not specified	not specified						high phosphate (HP) diet	1.2% phosphorus, 0.9% calcium and 20% crude protein	Altromin, Altromin, Co., Lage, Germany	not specified	yes	1.2%	0.009	20%				unclear
128	Henley et al., 2009	Henley, C., Davis, J., Miller, G., Shatzen, E., Cattley, R., Li, X., Martin, D., Yao, W., Lane, N. and Shalhoub, V.	The calcimimetic AMG 641 abrogates parathyroid hyperplasia, bone and vascular calcification abnormalities in uremic rats	2009	Eur J Pharmacol	616	2021-03-01	rat	Sprague-Dawley	male only	USA	Diet	Age	Adenine + phosphate diet	Rats were randomly assigned into treatment groups based on the normal distribution of baseline body weights, then fed a diet containing 0.75% adenine (Adenine freebase A8626, Sigma Aldrich, St. Louis, MO) or a control diet with equivalent amounts of calcium (1.1%) and phosphorus (0.9%) (Dyets, Inc, Bethlehem, PA) for 4 weeks. Concurrent with adenine exposure, rats were divided into the following …	non-adenine control	low dose calcitriol (does not induce calcification)	9	24	24	not specified	4	not specified	350 to 390	not specified	control diet	calcium (1.1%) and phosphorus (0.9%)	Dyets, Inc, Bethlehem, PA	not specified	0.9%	0.011				adenine diet	calcium (1.1%) and phosphorus (0.9%), 0.75% adenine (Adenine freebase A8626, Sigma Aldrich, St. Louis, MO)	not specified	not specified	no	0.9%	0.011				0.75%	4
129	Henley et al., 2005	Henley, C., Colloton, M., Cattley, R. C., Shatzen, E., Towler, D. A., Lacey, D. and Martin, D.	1,25-Dihydroxyvitamin D3 but not cinacalcet HCl (Sensipar/Mimpara) treatment mediates aortic calcification in a rat model of secondary hyperparathyroidism	2005	Nephrol Dial Transplant	20	7	rat	Sprague-Dawley	male only	USA	Diet + Surgery + Reagent Application	Obesity phenotype	Subtotal nephrectomy + Vitamin D (any derivate) + phosphate diet	CKD was induced by 5/6 nephrectomy (Nx). In the first step, the right kidney exposed and unencapsulated, the renal pedicle clamped and ligated, and the kidney was removed. Following a 7 day recovery, each animal underwent a second surgical procedure on the contralateral kidney. The left renal artery was visualized and two of the three branches tightly ligated. The kidney was inspected for infarct…	Sham-operated (underwent the same procedures without renal manipulation); 5/6 Nx without calcitriol (see below)	20% Captisol:water (vehicle for calcinet) oral dose (gavage) in a 1.5 ml/kg dose volume once a day for 26 consecutive days	8 to 10	3	3	not specified	6	not specified	350 to 390	not specified	not specified	not specified	not specified	not specified						standard rat chow (only model diet because of phosphate conc)	1.17% calcium, 1.0% phosphorus	not specified	not specified	no	1.0%	0.0117					6
								rat	Sprague-Dawley	male only	USA	Diet+ Surgery	Obesity phenotype	Subtotal nephrectomy + phosphate diet	CKD was induced by 5/6 nephrectomy (Nx). In the first step, the right kidney exposed and unencapsulated, the renal pedicle clamped and ligated, and the kidney was removed. Following a 7 day recovery, each animal underwent a second surgical procedure on the contralateral kidney. The left renal artery was visualized and two of the three branches tightly ligated. The kidney was inspected for infarct…	Sham-operated (underwent the same procedures without renal manipulation)	20% Captisol:water (vehicle for calcinet) oral dose (gavage) in a 1.5 ml/kg dose volume once a day for 26 consecutive days	8 to 10	3	3	not specified	6	not specified	350 to 390	not specified	not specified	not specified	not specified	not specified						standard rat chow (only model diet because of phosphate conc)	1.17% calcium, 1.0% phosphorus	not specified	not specified	no	1.0%	0.0117					6
130	Hewedy et al., 2024	Hewedy, W. A., Abdulmalek, S. A., Ghareeb, D. A. and Habiba, E. S.	AMPK-mediated autophagy is involved in the protective effect of canagliflozin in the vitamin D3 plus nicotine calcification model in rats	2024	NAUNYN-SCHMIEDEBERGS ARCHIVES OF PHARMACOLOGY	397	2	rat	Wistar	male only	Egypt	Reagent Application	Breeding+Age	Vitamin D(any derivate)/Nicotine	Thirty-two adult male Wistar rats (100–130 g) were obtained from the animal care facility of the Alexandria Faculty of Medicine, Alexandria, Egypt, and were left for acclimatization and observation for one week before the beginning of the study. Rats were housed in standard laboratory conditions with constant temperature, humidity, and 12-h on/off light cycles, and had free access to standard rod…	normal control group (no treatment but vehicle)	Vehicle for bacteria per gavage (saline)	8	"equally divided"	"equally divided"	not specified	4	not specified	100 to 130	only weight change given but no precise starting weight	standard rodent chow	not specified	not specified	not specified	not specified		not specified
								rat	Wistar	male only	Egypt	Reagent Application	Breeding+Age	Vitamin D(any derivate)/Nicotine	Thirty-two adult male Wistar rats (100–130 g) were obtained from the animal care facility of the Alexandria Faculty of Medicine, Alexandria, Egypt, and were left for acclimatization and observation for one week before the beginning of the study. Rats were housed in standard laboratory conditions with constant temperature, humidity, and 12-h on/off light cycles, and had free access to standard rod…	normal control group (no treatment but vehicle)	Vehicle for bacteria per gavage (saline)	8	"equally divided"	"equally divided"	not specified	4	not specified	100 to 130	only weight change given but no precise starting weight	standard rodent chow	not specified	not specified	not specified	not specified		not specified
131	Hirata et al., 2003	Hirata, M., Katsumata, K., Endo, K., Fukushima, N., Ohkawa, H. and Fukagawa, M.	In subtotally nephrectomized rats 22-oxacalcitriol suppresses parathyroid hormone with less risk of cardiovascular calcification or deterioration of residual renal function than 1,25(OH)2 vitamin D3	2003	Nephrol Dial Transplant	18	9	rat	Sprague-Dawley	male only	Japan	Diet + Surgery + Reagent Application	Obesity phenotype	Subtotal nephrectomy + Vitamin D (any derivate) + phosphate diet	after an acclimation period of 1 week, rats were anaesthetized with diethyl ether and two-thirds of their left kidneys were surgically removed. One week later, a right nephrectomy was performed. At 10 weeks after the second step of nephrectomy 1,25(OH) 2D3 solution (volume 100 ml/100 gBW) (either 0.125 mg/kg BW or 0.625 mg/kg BW ) were administered intravenously three times per week for 2 weeks, …	sham + vehicle; SNX + vehicle (condition below)	unclear	8 (per concentration of Vit D)	6	6	7	13	20	not specified	421,5 (only 0.125 µg/kg group/ group 5) shown	not specified	not specified	not specified	not specified						standard rodent chow (counted as model diet because of phosphate conc)	0.18% calcium and 1.03% phosphate	CE-2, Clea Japan Inc.	not specified	no	1.03%	0.0018	25.06%	2.5	Vitamin D3		12
								rat	Sprague-Dawley	male only	Japan	Diet + Surgery	Obesity phenotype	Subtotal nephrectomy + phosphate diet	after an acclimation period of 1 week, rats were anaesthetized with diethyl ether and two-thirds of their left kidneys were surgically removed. One week later, a right nephrectomy was performed.	sham + vehicle	At 10 weeks after the second step of nephrectomy vehicle solution for Vit D (volume 100 ml/100 gBW) were administered intravenously three times per week for 2 weeks, via tail veins without anaesthesia. These compounds were dissolved in phosphate-buffered saline (pH 8.0) containing 0.2% ethanol and 0.01% Tween 20	9	6	6	7	13	20	not specified	446.4	not specified	not specified	not specified	not specified						standard rodent chow (counted as model diet because of phosphate conc)	0.18% calcium and 1.03% phosphate	CE-2, Clea Japan Inc.	not specified	no	1.03%	0.0018	25.06%	2.5	Vitamin D3		12
132	Hortells et al., 2017	Hortells, L., Sosa, C., Guillén, N., Lucea, S., Millán, Á. and Sorribas, V.	Identifying early pathogenic events during vascular calcification in uremic rats	2017	Kidney Int	92	6	rat	Wistar	male only	Spain	Diet + Surgery	in vivo intra-aortic perfusion	Subtotal nephrectomy + phosphate diet	Two-month old, sham-operated or 5/6-nephrectomized male Wistar rats were obtained from Janvier Labs (Saint Berthevin Cedex, France). After a week of adaptation, they were fed either 1.2% or 0.6% Pi-containing fodder with free access to food and water, in a 12 hour light cycle. In order to save animals and to simplify the experimentation, only two groups were used for the majority of the experimen…	sham operated rats with 0.6% Pi diet ; other conditions	no vehicle indicated	5 per time point	not specified but half / half	not specified but half / half	9	up to 21	up to 30	not specified	not specified	not specified	0.6% Pi	not specified	not specified	0.6%					not specified	1.2% Pi	not specified	not specified	no	1.2%						up to 20
								rat	Wistar	male only	Spain	Diet + Surgery	in vivo intra-aortic perfusion	Subtotal nephrectomy + phosphate diet	Two-month old, sham-operated or 5/6-nephrectomized male Wistar rats were obtained from Janvier Labs (Saint Berthevin Cedex, France). After a week of adaptation, they were fed either 1.2% or 0.6% Pi-containing fodder with free access to food and water, in a 12 hour light cycle. In order to save animals and to simplify the experimentation, only two groups were used for the majority of the experimen…	sham operated rats with 0.6% Pi diet ; other conditions	no vehicle indicated	5 per time point	not specified but half / half	not specified but half / half	9	up to 21	up to 30	not specified	not specified	not specified	0.6% Pi	not specified	not specified	0.6%					not specified	1.2% Pi	not specified	not specified	no	1.2%						up to 20
								rat	Wistar	male only	Spain	Surgery	in vivo intra-aortic perfusion	Subtotal nephrectomy	Two-month old, sham-operated or 5/6-nephrectomized male Wistar rats were obtained from Janvier Labs (Saint Berthevin Cedex, France). After a week of adaptation, they were fed either 1.2% or 0.6% Pi-containing fodder with free access to food and water, in a 12 hour light cycle. In order to save animals and to simplify the experimentation, only two groups were used for the majority of the experimen…	sham operated rats with 0.6% Pi diet ; other conditions	no vehicle indicated	5 per time point	not specified but half / half	not specified but half / half	9	up to 21	up to 30	not specified	not specified
								rat	Wistar	male only	Spain	Surgery	in vivo intra-aortic perfusion	Subtotal nephrectomy	Two-month old, sham-operated or 5/6-nephrectomized male Wistar rats were obtained from Janvier Labs (Saint Berthevin Cedex, France). After a week of adaptation, they were fed either 1.2% or 0.6% Pi-containing fodder with free access to food and water, in a 12 hour light cycle. In order to save animals and to simplify the experimentation, only two groups were used for the majority of the experimen…	sham operated rats with 0.6% Pi diet ; other conditions	no vehicle indicated	5 per time point	not specified but half / half	not specified but half / half	9	up to 21	up to 30	not specified	not specified
133	Howe et al., 2000	Howe, A. M. and Webster, W. S.	Warfarin exposure and calcification of the arterial system in the rat	2000	Int J Exp Pathol	81	1	rat	Sprague-Dawley	not specified	Australia	Reagent Application	Age	Warfarin + Vitamin K	Ten rats were treated daily with a subcutaneous injection of sodium warfarin (100 mg/kg) (100 mg/ml in distilled water) (supplied and assayed by Boots Company, North Rocks, Sydney) and 10 mg/kg vitamin K1 (Konakione, Roche Pharmaceuticals). The warfarin/vitamin K1 treatment started on postnatal day 1 and continued until the animals were killed. after 5 weeks (3 rats), 7 weeks (2 rats) or 12 weeks…	untreated control rats killed at 7 weeks (2 rats), 12 weeks (2 rats) and 1 years (1 rat)	sham-operated in the neck-U-PT1(S) (for parthyroidectomy)	10	24	24	not specified	5; 7; 12; 52	not specified	not specified	not specified	not specified	not specified	not specified	not specified										no
								rat	Sprague-Dawley	not specified	Australia	Reagent Application	Age	Warfarin + Vitamin K	Ten rats were treated daily with a subcutaneous injection of sodium warfarin (100 mg/kg) (100 mg/ml in distilled water) (supplied and assayed by Boots Company, North Rocks, Sydney) and 10 mg/kg vitamin K1 (Konakione, Roche Pharmaceuticals). The warfarin/vitamin K1 treatment started on postnatal day 1 and continued until the animals were killed. after 5 weeks (3 rats), 7 weeks (2 rats) or 12 weeks…	untreated control rats killed at 7 weeks (2 rats), 12 weeks (2 rats) and 1 years (1 rat)	sham-operated in the neck-U-PT1(S) (for parthyroidectomy)	10	24	24	not specified	5; 7; 12; 52	not specified	not specified	not specified	not specified	not specified	not specified	not specified										no
								rat	Sprague-Dawley	not specified	Australia	Reagent Application	Age	Warfarin + Vitamin K	Ten rats were treated daily with a subcutaneous injection of sodium warfarin (100 mg/kg) (100 mg/ml in distilled water) (supplied and assayed by Boots Company, North Rocks, Sydney) and 10 mg/kg vitamin K1 (Konakione, Roche Pharmaceuticals). The warfarin/vitamin K1 treatment started on postnatal day 1 and continued until the animals were killed. after 5 weeks (3 rats), 7 weeks (2 rats) or 12 weeks…	untreated control rats killed at 7 weeks (2 rats), 12 weeks (2 rats) and 1 years (1 rat)	sham-operated in the neck-U-PT1(S) (for parthyroidectomy)	10	24	24	not specified	5; 7; 12; 52	not specified	not specified	not specified	not specified	not specified	not specified	not specified										no
134	Hu et al., 2024	Hu, S. J., Zhang, X., Ding, Y. T., Liu, X., Xia, R. H. and Wang, X. W.	Inhibition of SPARC signal by aerobic exercise to ameliorate atherosclerosis	2024	INTERNATIONAL IMMUNOPHARMACOLOGY	132		rat	Sprague-Dawley	male only	China	Diet + Reagent Application	Breeding+Age	Vitamin D (any derivate) + high fat diet	Thirty SD rats (8-week-old, male, specific-pathogen-free) were obtained from Wuhan Animal Research Center (Wuhan, China). They were raised in the Animal Center of Yangtze University at a temperature of 21 ± 2 ℃ and relative humidity of 45–50 %. Adaptive feeding for one week was randomly divided into two groups: control group with standard diet (Con group, n = 10) and high fat diet group (HFD grou…	standard diet	Vehicle for bacteria per gavage (saline)	4?	"equally divided"	"equally divided"	9	11	20	227	352	standard diet	3.85 kcal/g, 4.5 % fat, 20 % protein, 20 % carbohydrate	Boaigang, Beijing, China	D12450J	not specified		0.2			high fat diet	4.73 kcal/g, 45 % fat, 20 % protein, 35 % carbohydrate	Boaigang, Beijing, China	12451 M	no	not specified		24% (of mass)				11
								rat	Sprague-Dawley	male only	China	Diet + Reagent Application	Breeding+Age	Vitamin D(any derivate) + high fat diet	Thirty SD rats (8-week-old, male, specific-pathogen-free) were obtained from Wuhan Animal Research Center (Wuhan, China). They were raised in the Animal Center of Yangtze University at a temperature of 21 ± 2 ℃ and relative humidity of 45–50 %. Adaptive feeding for one week was randomly divided into two groups: control group with standard diet (Con group, n = 10) and high fat diet group (HFD grou…	standard diet	Vehicle for bacteria per gavage (saline)	8	"equally divided"	"equally divided"	9	17	26	227	354	standard diet	3.85 kcal/g, 4.5 % fat, 20 % protein, 20 % carbohydrate	Boaigang, Beijing, China	D12450J	not specified		0.2			high fat diet	4.73 kcal/g, 45 % fat, 20 % protein, 35 % carbohydrate	Boaigang, Beijing, China	12451 M	no	not specified		24% (of mass)				17
135	Huang et al., 2022	Huang, X., Wang, Y., Qiu, Y., Shi, Q., Sun, D., Yang, J., Dai, C. and He, W.	Resveratrol ameliorates high-phosphate-induced VSMCs to osteoblast-like cells transdifferentiation and arterial medial calcification in CKD through regulating Wnt/β-catenin signaling	2022	European Journal of Pharmacology	925		rat	Sprague-Dawley	male only	China	Diet	Breeding+Age	Adenine	Rat model of chronic renal failure (CRF) with AMC was established by fed with a diet containing 0.75% adenine (Sigma-Aldrich) and 0.9% phosphorus, as described previously (Cai et al., 2016). Male Sprague-Dawley rats weighting about 300–400 g were acquired from the Specific Pathogen-Free Laboratory Animal Center of Nanjing Medical University. Twenty-six male rats were divided into three groups: 1)…	normal control rats fed with standard diet	vehicle	10	"equally divided"	"equally divided"	not specified	10	not specified	330	233	standard diet	not specified	not specified	not specified	not specified		not specified	not specified	not specified	adenine-fed diet	0.75% adenine	not specified	not specified	no	not specified		not specified			0.0075	10?
136	Huang et al., 2020	Huang, M., Zheng, L., Xu, H., Tang, D., Lin, L., Zhang, J., Li, C., Wang, W., Yuan, Q., Tao, L. and Ye, Z.	Oxidative stress contributes to vascular calcification in patients with chronic kidney disease	2020	J Mol Cell Cardiol	138		rat	Sprague-Dawley	male only	China	Diet	Age	Adenine + phosphate diet	To construct a CKD5 rat model, 12 weeks old SD males were provided with free access to chow diet containing 1.06% calcium, 0.92% phosphorus and 0.25% protein for 4 weeks for the control (n = 6) and contrast groups; the contrast group (n = 6) was designed to match food uptake of the CKD5 group (n = 10) in order to eliminate the influence of food intake on the development of CKD5. The contrast grou…	control and contrast group (see left)	implantation of non-MSC-containing collagen gels	10	not specified but half / half	not specified but half / half	12	4	16	437.3	272.7	control diet	1.06% calcium, 0.92% phosphorus and 0.25% protein	not specified	not specified	0.92%	0.0106	0.25%			adenine diet/CKD diet	0.75% adenine, 1.06% calcium, 0.92% phosphorus and 0.25% protein	not specified	not specified	no	0.92%	0.0106	0.25%			0.75%	4
								rat	Sprague-Dawley	male only	China	Diet	Age	Adenine + phosphate diet	To construct a rat model for CKD at early stages, 6 weeks old male SD rats were on a chow diet containing 1% calcium, 1.2% phosphorus and 19% protein without (control group, n = 6) or with 0.3% adenine for 4 or 5 weeks. This procedure produced 4-weeks control and 4-weeks early stage CKD (E4wkCKD, n = 6) rats as well as the pair of E5wkCKD rats (n = 6).	control group	implantation of non-MSC-containing collagen gels	6	not specified but half / half	not specified but half / half	6	4	10	255.1	340.7	not specified	not specified	not specified	not specified	not specified		not specified	not specified	not specified	adenine diet/CKD diet	0.3% adenine, 1% calcium, 1.2% phosphorus and 19% protein	not specified	not specified	no	1.2%	0.01	19%			0.3%	4
								rat	Sprague-Dawley	male only	China	Diet	Age	Adenine + phosphate diet	To construct a rat model for CKD at early stages, 6 weeks old male SD rats were on a chow diet containing 1% calcium, 1.2% phosphorus and 19% protein without (control group, n = 6) or with 0.3% adenine for 4 or 5 weeks. This procedure produced 4-weeks control and 4-weeks early stage CKD (E4wkCKD, n = 6) rats as well as the pair of E5wkCKD rats (n = 6).	control group	implantation of non-MSC-containing collagen gels	6	not specified but half / half	not specified but half / half	6	5	11	252.8	299	not specified	not specified	not specified	not specified	not specified		not specified	not specified	not specified	adenine diet/CKD diet	0.3% adenine, 1% calcium, 1.2% phosphorus and 19% protein	not specified	not specified	no	1.2%	0.01	19%			0.3%	5
137	Hussein et al., 2019	Hussein, A. M., Eldosoky, M., Abdel Malek, H., Elshafey, M., El Nashar, E. and Dahab, G.	Effects of nicorandil on vascular and renal dysfunctions in adenine-induced nephropathy: Possible underlying mechanisms	2019	Gen Physiol Biophys	38	6	rat	Sprague-Dawley	male only	Egypt	Diet	Obesity phenotype	Adenine + phosphate diet	rats received high-adenine diet for 4 weeks	standard chow	0.5 ml saline i.p. daily for 4 weeks	12	3	3	8 to 10	4	12 to 14	180 to 200	218,4	standard chow	0.92% phosphorus, 1.06% calcium, 2.5% protein (casein), 4.7% fats, 5% cellulose, 75.3% sugars	not specified	not specified	0.92%	0.0106	2.5%			High adenine diet	0.92% phosphorus, 1.06% calcium, 2.5% protein (casein), 4.7% fats, 5% cellulose, 75.3% sugars, 0.75% adenine	not specified	not specified	no	0.92%	0.0106	2.5%			0.75%	4
138	Huy et al., 1981	Huy, N. D., Kingma, J. G., Jr., Huot, J. and Roy, P. E.	Preliminary studies on experimentally induced calcification of femoral arteries in the rat	1981	Artery	9	1	rat	Wistar	male only	no statement	Surgery	Age	Femoral artery ligature	Thirty-seven male Wistar rats weighing from 250 to 300 g were used in this study. Under Nembutal anesthesia (50 mg/kg , i.p.) both the right and left femoral arteries were exposed and 5 mm segments were isolated between two tied ligatures. The femoral arteries were opened 4 mm from the proximal ligature. Seven control rats were sham-operaed, in that exactly the same surgical procedure as descirbe…	sham sugery without ligature	vehicle for paracalcitol containing 30% propylene glycol and 20% ethanol; 3 times a week	37	24	24	not specified	2	not specified	250 to 300	not specified	not specified	not specified	not specified	not specified										no
139	Ibels et al., 1981	Ibels, L. S. and Alfrey, A. C.	Effects of thyroparathyroidectomy, phosphate depletion and diphosphonate therapy on acute uraemic extra-osseous calcification in the rat	1981	Clin Sci (Lond)	61	5	rat	Sprague-Dawley	male only	no statement	Surgery	mutation in Anks6 + casein diet	Ureteral ligation	bilateral ureteral ligation	sham (laparotomy without ureteral ligation)	sham operation (age and weight matched)	40	if both sexes: n male	if both sexes: n female	not specified	0.5	not specified	200 -300	not specified	not specified	not specified	not specified	not specified										no
								rat	Sprague-Dawley	male only	no statement	Surgery	mutation in Anks6 + casein diet	Ureteral ligation	bilateral ureteral ligation	sham (laparotomy without ureteral ligation)	sham operation (age and weight matched)	40	if both sexes: n male	if both sexes: n female	not specified	0.5	not specified	200 -300	not specified	not specified	not specified	not specified	not specified										no
								rat	Sprague-Dawley	male only	no statement	Surgery	mutation in Anks6 + casein diet	Ureteral ligation	bilateral ureteral ligation	sham (laparotomy without ureteral ligation)	sham operation (age and weight matched)	40	if both sexes: n male	if both sexes: n female	not specified	0.5	not specified	200 -300	not specified	not specified	not specified	not specified	not specified										no
140	Idelevich et al., 2011	Idelevich, A., Rais, Y. and Monsonego-Ornan, E.	Bone Gla protein increases HIF-1alpha-dependent glucose metabolism and induces cartilage and vascular calcification	2011	Arterioscler Thromb Vasc Biol	31	9	rat	Sprague-Dawley	male only	Israel	Reagent Application	Obesity phenotype	Vitamin D (any derivate)	received IP injections of 1 μg/kg 1,25(OH)2D3 daily for 7 days. At the end of the experiment (day 8) the animals were anesthetized by Isoflurane and euthanized by cervical dislocation.	received IP injections of 2.4% (v/v) ethanol in saline vehicle, daily for 7 days	Both groups also received an IP injection of 40 mg/kg calcein on day 5	6 in one experiment, 3 in the other	3	3	4	1	5	75	not specified	normal chow diet	not specified	not specified	not specified										no
								rat	Sprague-Dawley	male only	Israel	Reagent Application	Obesity phenotype	Vitamin D (any derivate)	received IP injections of 1 μg/kg 1,25(OH)2D3 daily for 7 days. At the end of the experiment (day 8) the animals were anesthetized by Isoflurane and euthanized by cervical dislocation.	received IP injections of 2.4% (v/v) ethanol in saline vehicle, daily for 7 days	200 μg/kg (15 nmol/kg) scrambled siRNA (ON-TARGETplus nontargeting pool, Thermo Scientific) IV into the tail on days 1, 2, and 5 of the experiment	6 in one experiment, 3 in the other	3	3	4	1	5	75	not specified	normal chow diet	not specified	not specified	not specified										no
141	Iida et al., 2013	Iida, A., Kemmochi, Y., Kakimoto, K., Tanimoto, M., Mimura, T., Shinozaki, Y., Uemura, A., Matsuo, A., Matsushita, M. and Miyamoto, K.	Ferric citrate hydrate, a new phosphate binder, prevents the complications of secondary hyperparathyroidism and vascular calcification	2013	Am J Nephrol	37	4	rat	Wistar	male only	Japan	Diet	mutation in Anks6 + casein diet	Adenine + phosphate diet	rats were fed a diet containing 0.75% adenine for 28 days	standard diet	isotonic saline i.p. once weekly for 8 weeks	not specified	not specified but half / half	not specified but half / half	6	8	14	not specified	247.8	standard powder diet	0.94% phosphorus, 1.06% calcium, 23.9% crude protein and 2.05 IU/g vitamin D3 (CE-2)	not specified	not specified	0.94%	0.0106	23.9%	2.05	Vitamin D3	adenine diet (CE-2 diet containing 0.75% adenine)	0.75% adenine, 1.06% calcium, and 0.92% phosphate	Clea Japan, Inc.	not specified	no	0.92%	0.0106				0.75%	4
142	Iijima et al., 2014	Iijima, K., Ito, Y., Son, B. K., Akishita, M. and Ouchi, Y.	Pravastatin and olmesartan synergistically ameliorate renal failure-induced vascular calcification	2014	J Atheroscler Thromb	21	9	rat	Wistar	male only	Japan	Diet	Age	Adenine + calcium diet	In brief, 12-week-old male Wistar rats (Nippon Clea Inc., Tokyo, Japan) were pair-fed standard CE-2 chow (containing 1.2% calcium and 0.6% phosphorus; Nippon Clea Inc.) in the control group or CE-2 chow containing 0.75% adenine (Sigma) in the renal failure group for six weeks. The diet was then returned to normal chow, and the rats were fed the normal diet for an additional two weeks. The adenine…	standard chow	From D1 to D44, rats received carboxymethylcellulose (0.5%, 6 mL · kg−1; n=9 VDN Pio− and 9 non-VDN Pio− rats) PO at 12:00 pm.	10	not specified but half / half	not specified but half / half	12	8	20	not specified	not specified	standard CE-2 chow	containing 1.2% calcium and 0.6% phosphorus	Nippon Clea Inc.	not specified	0.6%	0.012	25.06%	2.5	Vitamin D3	CE-2 chow containing adenine	containing 1.2% calcium and 0.6% phosphorus + 0,75% adenine (Sigma)	not specified	not specified	no	0.6%	0.012	25.06%	2.5	Vitamin D3	0.75%	6
143	Ishida et al., 2021	Ishida, K., Ashizawa, N., Morikane, S., Kurita, N., Kobashi, S. and Iwanaga, T.	Assessment of calciprotein particle formation by AUC of the absorbance change: effect of FYB-931, a novel bisphosphonate compound	2021	J Pharm Pharmacol	73	7	rat	Wistar	male only	Japan	Diet + Reagent Application	Obesity phenotype	Vitamin D (any derivate) + phosphate diet	all 12-week-old male Wistar/ST rats were subcutaneously injected with 140 000 IU/kg of vitamin D3 at 0, 24 and 48 h to induce calcification. Rats were sacrificed on day 14	normal group rats (no vitamin d3). No vehicle indicated	subcutaneous injection of nor- mal saline for the last 4 weeks	not specified	3	3	12	2	14	not specified	not specified	CE-2 pelleted diet	not specified	CLEA Japan, Inc., Tokyo, Japan	not specified	1.04%	1.04%	25.06%	2.5	Vitamin D3					no
144	Ishikawa et al., 2023	Ishikawa, M., Kanzaki, H., Kodera, R., Sekimizu, T., Wada, S., Tohyama, S., Ida, T., Shimoyama, M., Manase, S., Tomonari, H. and Kuroda, N.	Early diagnosis of aortic calcification through dental X-ray examination for dental pulp stones	2023	SCIENTIFIC REPORTS	13	1	rat	Wistar	male only	Japan	Diet	Breeding+Age	Adenine + phosphate diet	This study was approved by the Institutional Animal Care and Use Committee of Tsurumi University (approval numbers: 20A022 and 23A027), and performed in accordance with the Regulation Concerning for Animal Experiments at Tsurumi University. Male Wistar rats (8 weeks old; n = 40) obtained from CLEA Japan, Inc. (Tokyo, Japan) were housed under a 12 h light/dark cycle with ad libitum access to food …	fed a normal powder diet (CE-2)	vehicle	10	"equally divided"	"equally divided"	10	6	16	not specified	not specified	normal powder diet (CE-2)	not specified	not specified	not specified	1.04%	1.04%	25.06%	2.5	Vitamin D3	CE-2 diet supplemented with 0.75% adenine	0.75% adenine	not specified	not specified	no	1.04%	1.04%	25.06%	2.5	Vitamin D3	0.0075	6
145	Ishiwata et al., 2022	Ishiwata, R. and Morimoto, Y.	Hyperphosphatemia-induced degradation of transcription factor EB exacerbates vascular calcification	2022	BIOCHIMICA ET BIOPHYSICA ACTA-MOLECULAR BASIS OF DISEASE	1868	3	rat	Wistar	male only	Japan	Diet	Breeding+Age	Adenine + phosphate diet	This study randomly assigned 10-week-old male Wistar rats to either a regular diet group or an adenine diet group. The regular diet group was fed ad libitum with a regular diet (CE-2, Japan CLEA) for 3, 5, or 7 weeks, whereas the adenine diet group was fed ad libitumwith an adenine diet (CE-2 containing 0.75% adenine). The adenine diet in the adenine diet group was discontinued at 4 weeks and the…	regular diet	vehicle	7 (only specified in results)	"equally divided"	"equally divided"	10	3	13	not specified	not specified	regular diet (CE-2)	not specified	Japan CLEA	not specified	1.04%	1.04%	25.06%	2.5	Vitamin D3	adenine diet	CE-2 containing 0.75% adenine	Japan CLEA	not specified	no	1.04%	1.04%	25.06%	2.5	Vitamin D3	0.0075	3
								rat	Wistar	male only	Japan	Diet	Breeding+Age	Adenine + phosphate diet	This study randomly assigned 10-week-old male Wistar rats to either a regular diet group or an adenine diet group. The regular diet group was fed ad libitum with a regular diet (CE-2, Japan CLEA) for 3, 5, or 7 weeks, whereas the adenine diet group was fed ad libitumwith an adenine diet (CE-2 containing 0.75% adenine). The adenine diet in the adenine diet group was discontinued at 4 weeks and the…	regular diet	vehicle	14 (only specified in results)	"equally divided"	"equally divided"	10	5	15	302	263	regular diet (CE-2)	not specified	Japan CLEA	not specified	1.04%	1.04%	25.06%	2.5	Vitamin D3	adenine diet	CE-2 containing 0.75% adenine	Japan CLEA	not specified	no	1.04%	1.04%	25.06%	2.5	Vitamin D3	0.0075	4
								rat	Wistar	male only	Japan	Diet	Breeding+Age	Adenine + phosphate diet	This study randomly assigned 10-week-old male Wistar rats to either a regular diet group or an adenine diet group. The regular diet group was fed ad libitum with a regular diet (CE-2, Japan CLEA) for 3, 5, or 7 weeks, whereas the adenine diet group was fed ad libitumwith an adenine diet (CE-2 containing 0.75% adenine). The adenine diet in the adenine diet group was discontinued at 4 weeks and the…	regular diet	vehicle	9 (only specified in results)	"equally divided"	"equally divided"	10	7	17	302	268	regular diet (CE-2)	not specified	Japan CLEA	not specified	1.04%	1.04%	25.06%	2.5	Vitamin D3	adenine diet	CE-2 containing 0.75% adenine	Japan CLEA	not specified	no	1.04%	1.04%	25.06%	2.5	Vitamin D3	0.0075	4
146	Jara et al., 2009	Jara, A., Chacón, C., Burgos, M. E., Droguett, A., Valdivieso, A., Ortiz, M., Troncoso, P. and Mezzano, S.	Expression of gremlin, a bone morphogenetic protein antagonist,is associated with vascular calcification in uraemia	2009	Nephrol Dial Transplant	24	4	rat	Sprague-Dawley	male only	Chile	Diet + Reagent Application	Obesity phenotype	Vitamin D (any derivate) + phosphate diet	Male Sprague-Dowley rats weighing 250 g were used. CKD was induced by 5/6 nephrectomy (NFX). Briefly, NFX in a two-step procedure reduced the original functional renal mass by five-sixths. In the first step, rats were anaesthetized using xylazine (5 mg/kg, intraperitoneally) and ketamine (80 mg/kg, intraperitoneally), an incision was made on the left mediolateral surface of the abdomen and the le…	sham-operated with normal diet (0.6%Ca–0.6%P); Group 2	sham-operation	10	3	3	not specified	6	not specified	250	not specified	normal diet	0.6%Ca–0.6%P	not specified	not specified	0.6%	0.6%				high phosphorous diet	0.6%Ca–1.2%P	not specified	not specified	yes	1.2%	0.006					4
								rat	Sprague-Dawley	male only	Chile	Diet + Surgery	Obesity phenotype	Subtotal nephrectomy + phosphate diet	Male Sprague-Dowley rats weighing 250 g were used. CKD was induced by 5/6 nephrectomy (NFX). Briefly, NFX in a two-step procedure reduced the original functional renal mass by five-sixths. In the first step, rats were anaesthetized using xylazine (5 mg/kg, intraperitoneally) and ketamine (80 mg/kg, intraperitoneally), an incision was made on the left mediolateral surface of the abdomen and the le…	sham-operated with normal diet (0.6%Ca–0.6%P); Group 2; Group 3	sham-operation	9	3	3	not specified	6	not specified	250	not specified	normal diet	0.6%Ca–0.6%P	not specified	not specified	0.6%	0.6%				high phosphorous diet	0.6%Ca–1.2%P	not specified	not specified	yes	1.2%	0.006					4
								rat	Sprague-Dawley	male only	Chile	Diet + Surgery + Reagent Application	Obesity phenotype	Subtotal nephrectomy + Vitamin D (any derivate) + phosphate diet	Male Sprague-Dowley rats weighing 250 g were used. CKD was induced by 5/6 nephrectomy (NFX). Briefly, NFX in a two-step procedure reduced the original functional renal mass by five-sixths. In the first step, rats were anaesthetized using xylazine (5 mg/kg, intraperitoneally) and ketamine (80 mg/kg, intraperitoneally), an incision was made on the left mediolateral surface of the abdomen and the le…	sham-operated with normal diet (0.6%Ca–0.6%P); all other groups	sham-operation	12	3	3	not specified	6	not specified	250	not specified	normal diet	0.6%Ca–0.6%P	not specified	not specified	0.6%	0.6%				high phosphorous diet	0.6%Ca–1.2%P	not specified	not specified	yes	1.2%	0.006					4
147	Jegger et al., 2007	Jegger, D., da Silva, R. F., Lartaud, I., Gaillard, V., Jeanrenaud, X., Nasratullah, M., von Segesser, L. K., Atkinson, J., Segers, P., Tevaearai, H. and Stergiopulos, N.	Effects of an aging vascular model on healthy and diseased hearts	2007	Am J Physiol Heart Circ Physiol	293	3	rat	Wistar	male only	Switzerland	Reagent Application	mutation in Anks6 + casein diet	Vitamin D(any derivate)/Nicotine	300,000 IU/kg of vitamin D3 (Duphafral D3 1000, Duphar, Weesp, The Netherlands) was injected in the hind leg muscle and 25 mg/kg nicotine (nicotine hydrogen tartrate, Sigma) in 5 ml/kg sterile water was given orally by gavaging. Gavaging was repeated once at 5 PM the same day	saline intramuscularly (volume equivalent to the VDN group)	sham operation (age and weight matched)	15	if both sexes: n male	if both sexes: n female	9	8	17	226	421	standard chow	not specified	not specified	not specified										no
148	Jegger et al., 2006	Jegger, D., da Silva, R., Jeanrenaud, X., Nasratullah, M., Tevaearai, H., von Segesser, L. K., Segers, P., Gaillard, V., Atkinson, J., Lartaud, I. and Stergiopulo, N.	Ventricular-arterial coupling in a rat model of reduced arterial compliance provoked by hypervitaminosis D and nicotine	2006	Am J Physiol Heart Circ Physiol	291	4	rat	Wistar	male only	Switzerland	Reagent Application	Obesity phenotype	Vitamin D(any derivate)/Nicotine	Briefly, on day 1, 15 rats were injected (300,000 IU/kg hindleg muscle) with vitamin D3 (Duphafral D3 1000; Duphar, Weesp, The Netherlands) at 9:00 A.M. and given 25 mg/kg nicotine (Nicotine hydrogen tartrate; Sigma Chemical). Nicotine was given orally by gavaging in 5 ml/kg sterile water two times at 9:00 A.M. and 5:00 P.M. (VDN group). The VDN is a 1-day only treatment. Rats were housed for an …	injection with normal saline intramuscularly and underwent two gavages of distilled water (control placebo group, CTRL)	empty virus (vehicle) was delivered into the rats via jugular vein injection. Adenovirus transfer was repeated in 2 weeks	15	3	3	9	8	17	226	421	standard chow	not specified	not specified	not specified										no
149	Ji et al., 2019	Ji, R., Sun, H., Peng, J., Ma, X., Bao, L., Fu, Y., Zhang, X., Luo, C., Gao, C., Jin, Y. and Sun, S.	Rosmarinic acid exerts an antagonistic effect on vascular calcification by regulating the Nrf2 signalling pathway	2019	Free Radic Res	53	2	rat	Sprague-Dawley	male only	China	Diet + Reagent Application	Age	Vitamin D (any derivate) + high cholesterol diet	After allowing 1 week for adaptation, animals were randomly assigned to the (A) control group, (B) model group, (C) RA low-dose group (100 mg/kd/d), or (D) RA high-dose group (200 mg/kd/d). On the first day following the adaptatio period, the B, C, and D groups were injected with a single dose of vitamin D3 (600.000 unit/kg, i.p.) and fed a high-cholesterol diet (HFD) for 12 weeks. After 12 weeks…	yes but not described	no vehicles mentioned	not specified	24	24	not specified	12	not specified	200 to 220? (not clear because it says 200 ± 220)	not specified	not specified	not specified	not specified	not specified						high cholesterol diet	1.3% cholesterol, 0.2% cholate, 9% sucrose, 12.4% lard, 0.1% methyl-2-thiouracil, 6.3% casein, and regular rat chow	not specified	not specified	no			6.3%				12
150	Jiang et al., 2022	Jiang, W. S., Ruan, W. F. and Wang, Z. Q.	Dendrobium officinale polysaccharide inhibits vascular calcification via anti-inflammatory and anti-apoptotic effects in chronic kidney disease	2022	FASEB JOURNAL	36	9	rat	Sprague-Dawley	male only	China	Diet + Surgery	Breeding+Age	Subtotal nephrectomy + phosphate diet	All procedures in this study were performed in accordance with National Institutes of Health guidelines and approved by the Institutional Animal Care and Use Committee at Southern Medical University (Guangzhou, China). Animals were treated humanely and emphasis was placed on alleviating suffering. Adult male SD rats, 2 months old and averaging 200–250 g in weight, were purchased from the Central …	The sham-operated group was fed a regular diet after sham surgery	vehicle	6	"equally divided"	"equally divided"	9	11	20	200 to 250	not specified	regular diet	not specified	not specified	not specified	not specified		not specified	not specified	not specified	high-phosphorus diet	1.8% phosphate	Guangdong Medical Lab Animal Center	not specified	yes	1.8%		not specified	not specified	not specified	not specified	8
151	Jiang et al., 2017	Jiang, W., Zhang, Z., Yang, H., Lin, Q., Han, C. and Qin, X.	The Involvement of miR-29b-3p in Arterial Calcification by Targeting Matrix Metalloproteinase-2	2017	Biomed Res Int	2017	2	rat	Sprague-Dawley	male only	China	Reagent Application	Age	Vitamin D (any derivate)	seven-week- old male rats received subcutaneous injections of 500,000 IU of vitamin D/kg body weight at t=0, 24, and 48h . Rats were killed 7 days after the first vitamin D3 injection by cervical dislocation	not mentioned but probably no Vitamin D injections	Saline	not specified	24	24	7	1	8	150 to 200	not specified	rodent diet	0.67% phosphorus and 0.95% calcium by weight	Purina Mills Inc., St. Louis, MO)	5001	0.67%	0.0095	24.1%	4.6	Vitamin D3					no
152	Jiang et al., 2016	Jiang, X., Tao, H., Qiu, C., Ma, X., Li, S., Guo, X., Lv, A. and Li, H.	Vitamin K2 regression aortic calcification induced by warfarin via Gas6/Axl survival pathway in rats	2016	Eur J Pharmacol	786		rat	Sprague-Dawley	male only	China	Diet	Obesity phenotype	Warfarin + Vitamin K	To induce vascular calcification (Schurgers et al., 2007), rats (n¼30) received a diet containing warfarin (3 mg/g food) and vi- tamin K1 (1.5 mg/g food; the minimal dose required for rats is 0.5 μg/g food and the dietary vitamin K requirements for rats are 0.5 μg/g food to maintain normal blood clotting), according to the method described earlier by our group (Li et al., 2010). These an- imals w…	received no warfarin and normal food (the normal diet contained a certain amount of vitamin K1 at 1.5 μg/g food). Killed at 0; 4; 6; 12 weeks	not clear	18 (6 at 4 weeks; 6 at 6 weeks; 6 at 12 weeks)	not specified but half / half	not specified but half / half	10	4; 6; 12	14; 16; 22	not specified	not specified	normal diet	vitamin K1 at 1.5 μg/g food	not specified	not specified						diet containing warfarin and vitamin K1	warfarin (3 mg/g food); vitamin K1 (1.5 mg/g food)	not specified	not specified	no							4; 6; 12
								rat	Sprague-Dawley	male only	China	Diet	Obesity phenotype	Warfarin + Vitamin K	To induce vascular calcification (Schurgers et al., 2007), rats (n¼30) received a diet containing warfarin (3 mg/g food) and vi- tamin K1 (1.5 mg/g food; the minimal dose required for rats is 0.5 μg/g food and the dietary vitamin K requirements for rats are 0.5 μg/g food to maintain normal blood clotting), according to the method described earlier by our group (Li et al., 2010). These an- imals w…	received no warfarin and normal food (the normal diet contained a certain amount of vitamin K1 at 1.5 μg/g food). Killed at 0; 4; 6; 12 weeks	not clear	18 (6 at 4 weeks; 6 at 6 weeks; 6 at 12 weeks)	not specified but half / half	not specified but half / half	10	4; 6; 12	14; 16; 22	not specified	not specified	normal diet	vitamin K1 at 1.5 μg/g food	not specified	not specified						diet containing warfarin and vitamin K1	warfarin (3 mg/g food); vitamin K1 (1.5 mg/g food)	not specified	not specified	no							4; 6; 12
								rat	Sprague-Dawley	male only	China	Diet	Obesity phenotype	Warfarin + Vitamin K	To induce vascular calcification (Schurgers et al., 2007), rats (n¼30) received a diet containing warfarin (3 mg/g food) and vi- tamin K1 (1.5 mg/g food; the minimal dose required for rats is 0.5 μg/g food and the dietary vitamin K requirements for rats are 0.5 μg/g food to maintain normal blood clotting), according to the method described earlier by our group (Li et al., 2010). These an- imals w…	received no warfarin and normal food (the normal diet contained a certain amount of vitamin K1 at 1.5 μg/g food). Killed at 0; 4; 6; 12 weeks	not clear	6	not specified but half / half	not specified but half / half	10	12	22	not specified	not specified	normal diet	vitamin K1 at 1.5 μg/g food	not specified	not specified						diet containing warfarin and vitamin K1	warfarin (3 mg/g food); vitamin K1 (1.5 mg/g food)	not specified	not specified	no							6
								rat	Sprague-Dawley	male only	China	Diet	Obesity phenotype	Warfarin + Vitamin K	To induce vascular calcification (Schurgers et al., 2007), rats (n¼30) received a diet containing warfarin (3 mg/g food) and vi- tamin K1 (1.5 mg/g food; the minimal dose required for rats is 0.5 μg/g food and the dietary vitamin K requirements for rats are 0.5 μg/g food to maintain normal blood clotting), according to the method described earlier by our group (Li et al., 2010). These an- imals w…	received no warfarin and normal food (the normal diet contained a certain amount of vitamin K1 at 1.5 μg/g food). Killed at 0; 4; 6; 12 weeks	not clear	6	not specified but half / half	not specified but half / half	10	12	22	not specified	not specified	normal diet	vitamin K1 at 1.5 μg/g food	not specified	not specified						diet containing warfarin and vitamin K1	warfarin (3 mg/g food); vitamin K1 (1.5 mg/g food)	not specified	not specified	no							6
								rat	Sprague-Dawley	male only	China	Diet	Obesity phenotype	Warfarin + Vitamin K	To induce vascular calcification (Schurgers et al., 2007), rats (n¼30) received a diet containing warfarin (3 mg/g food) and vi- tamin K1 (1.5 mg/g food; the minimal dose required for rats is 0.5 μg/g food and the dietary vitamin K requirements for rats are 0.5 μg/g food to maintain normal blood clotting), according to the method described earlier by our group (Li et al., 2010). These an- imals w…	received no warfarin and normal food (the normal diet contained a certain amount of vitamin K1 at 1.5 μg/g food). Killed at 0; 4; 6; 12 weeks	not clear	6	not specified but half / half	not specified but half / half	10	12	22	not specified	not specified	normal diet	vitamin K1 at 1.5 μg/g food	not specified	not specified						1)diet containing warfarin and vitamin K1	1) warfarin (3 mg/g food); vitamin K1 (1.5 mg/g food)	not specified	not specified	no							6
								rat	Sprague-Dawley	male only	China	Diet	Obesity phenotype	Warfarin + Vitamin K	To induce vascular calcification (Schurgers et al., 2007), rats (n¼30) received a diet containing warfarin (3 mg/g food) and vi- tamin K1 (1.5 mg/g food; the minimal dose required for rats is 0.5 μg/g food and the dietary vitamin K requirements for rats are 0.5 μg/g food to maintain normal blood clotting), according to the method described earlier by our group (Li et al., 2010). These an- imals w…	received no warfarin and normal food (the normal diet contained a certain amount of vitamin K1 at 1.5 μg/g food). Killed at 0; 4; 6; 12 weeks	not clear	6	not specified but half / half	not specified but half / half	10	12	22	not specified	not specified	normal diet	vitamin K1 at 1.5 μg/g food	not specified	not specified						2) high K2 diet	2) vitamin K2 (100 μg/g food)	not specified	not specified	no							6
153	Jiang et al., 2013	Jiang, Z. M., Wu, X. J., Liu, Y., Du, X. H., Shen, S. J., Xu, L. Y. and Sun, W. X.	Changes of gene expression profiles across different phases of vascular calcification in rats	2013	Genet Mol Res	12	4	rat	Sprague-Dawley	male only	China	Reagent Application	Age	Vitamin D(any derivate)/Nicotine	Rats in the treatment groups (8 and 16 week VC) were intramuscularly injected with 300,000 μg/kg vitamin D3 (Sigma, USA) and gavaged with 25 mg/kg nicotine (Sigma) dissolved in peanut oil. The gavage was repeated after 9 h, whereas rats in the control group were treated with intramuscular injec- tions of saline and gavaged with peanut oil only. Rats in the 8-week VC and control groups were raised…	control group were treated with intramuscular injec- tions of saline and gavaged with peanut oil only.	unclear	8	if both sexes: n male	if both sexes: n female	not specified	8 or 16	not specified	240	not specified	not specified	not specified	not specified	not specified										no
								rat	Sprague-Dawley	male only	China	Reagent Application	Age	Vitamin D(any derivate)/Nicotine	Rats in the treatment groups (8 and 16 week VC) were intramuscularly injected with 300,000 μg/kg vitamin D3 (Sigma, USA) and gavaged with 25 mg/kg nicotine (Sigma) dissolved in peanut oil. The gavage was repeated after 9 h, whereas rats in the control group were treated with intramuscular injec- tions of saline and gavaged with peanut oil only. Rats in the 8-week VC and control groups were raised…	control group were treated with intramuscular injec- tions of saline and gavaged with peanut oil only.	unclear	8	if both sexes: n male	if both sexes: n female	not specified	8 or 16	not specified	240	not specified	not specified	not specified	not specified	not specified										no
154	Jin et al., 2022	Jin, D. H., Lin, L. H., Xie, Y. X., Jia, M., Qiu, H. and Xun, K.	NRF2-suppressed vascular calcification by regulating the antioxidant pathway in chronic kidney disease	2022	FASEB JOURNAL	36	1	rat	Wistar	male only	China	Diet + Reagent Application	Breeding+Age	Adenine + phosphate diet	Thirty male Wistar rats (SPF, 160–180 g, 6-week old) (Charles River, Beijing) were randomly assigned to three groups, with 10 rats in each group. The CKD + VC group was constructed with intragastrically administered adenine (gavage, 250 mg/kg/d) (Sigma) and simultaneously given water with high phosphorus (NaH2PO4, 0.5 g/rat) (Sigma). The CKD group was prepared with adenine administered the same a…	normal control group was given water only in equal volume; Adenine only	vehicle	10	"equally divided"	"equally divided"	6	5	11	160 to 180	237	not specified	not specified	not specified	not specified	not specified		not specified	not specified	not specified	high phosphorus water	NaH2PO4, 0.5 g/rat	Sigma	not specified	yes	not specified		not specified	not specified	not specified		5	250 mg/kg	daily for 5 weeks?, intragastrically	5
								rat	Wistar	male only	China	Reagent Application	Breeding+Age	Adenine	Thirty male Wistar rats (SPF, 160–180 g, 6-week old) (Charles River, Beijing) were randomly assigned to three groups, with 10 rats in each group. The CKD + VC group was constructed with intragastrically administered adenine (gavage, 250 mg/kg/d) (Sigma) and simultaneously given water with high phosphorus (NaH2PO4, 0.5 g/rat) (Sigma). The CKD group was prepared with adenine administered the same a…	normal control group was given water only in equal volume	vehicle	10	"equally divided"	"equally divided"	6	5	11	160 to 180	251	not specified	not specified	not specified	not specified	not specified		not specified	not specified	not specified													250 mg/kg	daily for 5 weeks?, intragastrically	5
155	Jordão et al., 2017	Jordão, J. B. R., Porto, H. K. P., Lopes, F. M., Batista, A. C. and Rocha, M. L.	Protective Effects of Ellagic Acid on Cardiovascular Injuries Caused by Hypertension in Rats	2017	Planta Med	83	10	rat	Wistar	male only	Brazil	Diet	Obesity phenotype	L-NAME (Nω-Nitro-L-arginine methyl ester hydrochloride)	Hypertension was induced by oral administration with L-NAME (60 mg/kg/day in drinking water) for 6 weeks. For this, water con_x0002_sumption was verified every day. EA was administered orally (10 or 30 mg/kg/day by gavage in distilled water) starting at the second week along with oral treatment with L-NAME until the end of the sixth week. The control group received only drinking water and vehicle…	The control group received only drinking water and vehicle (distilled water)	For in vivo studies, rats anesthetized with 35 mg/kg IV sodium pentobarbital (Nembutal, Ceva Santé Animale, France) were placed on their back in the 60 mm wide animal bed of the scanner	not specified	3	3	not specified	6	not specified	200 to 230	298.9	rodent chow	not specified	not specified	not specified						L-NAME (in drinking water)	60 mg/kg/day			no							6
156	Jung et al., 2012	Jung, S., Querfeld, U., Müller, D., Rudolph, B., Peters, H. and Krämer, S.	Submaximal suppression of parathyroid hormone ameliorates calcitriol-induced aortic calcification and remodeling and myocardial fibrosis in uremic rats	2012	J Hypertens	30	11	rat	Sprague-Dawley	male only	Germany	Diet + Surgery	Autoimmunization	Subtotal nephrectomy + phosphate diet	All animals received a diet containing 1.2% phosphorus, 0.9% calcium and 20% crude protein (Altromin, Altromin Co., Lage, Germany). After an acclimatization period of 2 weeks, 55 animals were randomly allocated to experimental groups (12 animals had previously been parathyroidectomized at Charles River). A two-stage SNX was performed. One week after removal of the right kidney, a fraction of the …	sham with same diet	not mentioned	12	not specified but half / half	not specified but half / half	not specified	17	not specified	150	505	not specified	not specified	not specified	not specified						not specified	1.2% phosphorus, 0.9% calcium and 20% crude protein	Altromin, Altromin Co., Lage, Germany	not specified	no	1.2%	0.009	20%				not clear (14 or 16)
								rat	Sprague-Dawley	male only	Germany	Diet + Surgery + Reagent Application	Autoimmunization	Subtotal nephrectomy + Vitamin D (any derivate) + phosphate diet	All animals received a diet containing 1.2% phosphorus, 0.9% calcium and 20% crude protein (Altromin, Altromin Co., Lage, Germany). After an acclimatization period of 2 weeks, 55 animals were randomly allocated to experimental groups (12 animals had previously been parathyroidectomized at Charles River). A two-stage SNX was performed. One week after removal of the right kidney, a fraction of the …	sham with same diet; Group above	not mentioned	12	not specified but half / half	not specified but half / half	not specified	17	not specified	150	468	not specified	not specified	not specified	not specified						not specified	1.2% phosphorus, 0.9% calcium and 20% crude protein	Altromin, Altromin Co., Lage, Germany	not specified	no	1.2%	0.009	20%				not clear (14 or 16)
								rat	Sprague-Dawley	male only	Germany	Diet + Surgery + Reagent Application	Autoimmunization	Subtotal nephrectomy + Vitamin D (any derivate) + phosphate diet	All animals received a diet containing 1.2% phosphorus, 0.9% calcium and 20% crude protein (Altromin, Altromin Co., Lage, Germany). After an acclimatization period of 2 weeks, 55 animals were randomly allocated to experimental groups (12 animals had previously been parathyroidectomized at Charles River). A two-stage SNX was performed. One week after removal of the right kidney, a fraction of the …	sham with same diet; Groups above	not mentioned	12	not specified but half / half	not specified but half / half	not specified	17	not specified	150	433	not specified	not specified	not specified	not specified						not specified	1.2% phosphorus, 0.9% calcium and 20% crude protein	Altromin, Altromin Co., Lage, Germany	not specified	no	1.2%	0.009	20%				not clear (14 or 16)
157	Kaesler et al., 2014	Kaesler, N., Magdeleyns, E., Herfs, M., Schettgen, T., Brandenburg, V., Fliser, D., Vermeer, C., Floege, J., Schlieper, G. and Krüger, T.	Impaired vitamin K recycling in uremia is rescued by vitamin K supplementation	2014	Kidney Int	86	2	rat	Wistar	male only	no approval statement	Diet	in vivo intra-aortic perfusion	Adenine	Two different degrees of kidney disease were induced by adenine feeding for either 4 weeks (a model of mild kidney failure without overt vascular calcification, diets a–d) or 7 weeks (severe kidney failure including tissue calcification, diets e–i, Figure 1). The 7-week approach included a 2-week interphase off adenine in weeks 5 and 6 for recovery. The vitamin K2 diet contained 100 (diets c, d, …	standard diet	no vehicle indicated	10	not specified but half / half	not specified but half / half	not specified	4	not specified	365	ca 16% body weight loss	Standard diet	Protein: 173,46 g/kg; Energy: 3720 kcal/kg; Fat: 50,3 g/kg; Fibre: 0,06 g/kg; Vit K1: 5 mg/kg;	not specified	not specified			0.174			Adenine diet	Protein: 173,46 g/kg; Energy: 3720 kcal/kg; Fat: 50,3 g/kg; Fibre: 0,06 g/kg; Vit K1: 5 mg/kg; ; Adenine: 7,5 g/kg	not specified	not specified	no			17.3%			0.75%	4
								rat	Wistar	male only	no approval statement	Diet	in vivo intra-aortic perfusion	Adenine	Two different degrees of kidney disease were induced by adenine feeding for either 4 weeks (a model of mild kidney failure without overt vascular calcification, diets a–d) or 7 weeks (severe kidney failure including tissue calcification, diets e–i, Figure 1). The 7-week approach included a 2-week interphase off adenine in weeks 5 and 6 for recovery. The vitamin K2 diet contained 100 (diets c, d, …	standard diet	no vehicle indicated	10	not specified but half / half	not specified but half / half	not specified	7	not specified	365	ca 16% body weight loss	Standard diet (low protein)	Protein: 25 g/kg; Energy: 3671 kcal/kg; Fat: 50,3 g/kg; Fibre: 1,8 g/kg; Vit K1: 5 mg/kg;	not specified	not specified			0.025			Adenine diet(low protein)	Protein: 25 g/kg; Energy: 3671 kcal/kg; Fat: 50,3 g/kg; Fibre: 1,8 g/kg; Vit K1: 5 mg/kg; Adenine: 7,5 g/kg	not specified	not specified	no			0.025			0.75%	5: first 4 (then 2 weeks standard diet), then 1 more week
158	Kamio et al., 1979	Kamio, A., Taguchi, T., Shiraishi, M., Shitama, K., Fukushima, K. and Takebayashi, S.	Vitamin D sclerosis in rats	1979	Acta Pathol Jpn	29	4	rat	Wistar	male only	no statement	Diet	Age	Vitamin D (any derivate) + Supplemented Fat	In the first experiment, one-hundred-fifty rats were divided into two groups. They were allowed free access to self-feeding and watering devices. The basal ration contained a standard soy-corn ration with a premix of lysine, minerals and vitamins which contained 1400 IU vitamin D3 per kilogram by actual assay. Two subgroups of rats were also fed 200 g of hydrogenated soy-bean oil and 5 g of cryst…	unsupplemented ration and no Vitamin D3	sham-operated in the neck-U-PT1(S) (for parthyroidectomy)	40	24	24	not specified	1 to 8	not specified	200 to 250	not specified	basal ration	contained a standard soy-corn ration with a premix of lysine, minerals and vitamins which contained 1400 IU vitamin D3 per kilogram by actual assay	not specified	not specified				1.4	Vitamin D3	basal ration with supplemented hydrogenated fat	contained a standard soy-corn ration with a premix of lysine, minerals and vitamins which contained 1400 IU vitamin D3 per kilogram by actual assay + 200 g hydrogenated soy-bean oil and 5 g of crystalline cholesterol per 1 kilogram of the basal ration + 250000 IU of vitamin D3 per kilogram of ration for eight weeks	not specified	not specified	no				251.4	vitamin D3		1 to 8
								rat	Wistar	male only	no statement	Diet	Age	Vitamin D (any derivate) + Supplemented Fat	In the first experiment, one-hundred-fifty rats were divided into two groups. They were allowed free access to self-feeding and watering devices. The basal ration contained a standard soy-corn ration with a premix of lysine, minerals and vitamins which contained 1400 IU vitamin D3 per kilogram by actual assay. Two subgroups of rats were also fed 200 g of hydrogenated soy-bean oil and 5 g of cryst…	unsupplemented ration and no Vitamin D3	sham-operated in the neck-U-PT1(S) (for parthyroidectomy)	40	24	24	not specified	1 to 8	not specified	200 to 250	not specified	basal ration	contained a standard soy-corn ration with a premix of lysine, minerals and vitamins which contained 1400 IU vitamin D3 per kilogram by actual assay	not specified	not specified				1.4	Vitamin D3	basal ration with supplemented hydrogenated fat	contained a standard soy-corn ration with a premix of lysine, minerals and vitamins which contained 1400 IU vitamin D3 per kilogram by actual assay + 200 g hydrogenated soy-bean oil and 5 g of crystalline cholesterol per 1 kilogram of the basal ration + 250000 IU of vitamin D3 per kilogram of ration for eight weeks	not specified	not specified	no				251.4	vitamin D3		1 to 8
								rat	Wistar	male only	no statement	Diet	Age	Supplemented Fat	In the first experiment, one-hundred-fifty rats were divided into two groups. They were allowed free access to self-feeding and watering devices. The basal ration contained a standard soy-corn ration with a premix of lysine, minerals and vitamins which contained 1400 IU vitamin D3 per kilogram by actual assay. Two subgroups of rats were also fed 200 g of hydrogenated soy-bean oil and 5 g of cryst…	unsupplemented ration and no Vitamin D3	sham-operated in the neck-U-PT1(S) (for parthyroidectomy)	40	24	24	not specified	1 to 8	not specified	200 to 250	not specified	basal ration	contained a standard soy-corn ration with a premix of lysine, minerals and vitamins which contained 1400 IU vitamin D3 per kilogram by actual assay	not specified	not specified				1.4	Vitamin D3	basal ration with supplemented hydrogenated fat	contained a standard soy-corn ration with a premix of lysine, minerals and vitamins which contained 1400 IU vitamin D3 per kilogram by actual assay + 200 g hydrogenated soy-bean oil and 5 g of crystalline cholesterol per 1 kilogram of the basal ration	not specified	not specified	no				1.4	Vitamin D3		1 to 8
								rat	Wistar	male only	no statement	Diet	Age	Supplemented Fat	In the first experiment, one-hundred-fifty rats were divided into two groups. They were allowed free access to self-feeding and watering devices. The basal ration contained a standard soy-corn ration with a premix of lysine, minerals and vitamins which contained 1400 IU vitamin D3 per kilogram by actual assay. Two subgroups of rats were also fed 200 g of hydrogenated soy-bean oil and 5 g of cryst…	unsupplemented ration and no Vitamin D3	sham-operated in the neck-U-PT1(S) (for parthyroidectomy)	40	24	24	not specified	1 to 8	not specified	200 to 250	not specified	basal ration	contained a standard soy-corn ration with a premix of lysine, minerals and vitamins which contained 1400 IU vitamin D3 per kilogram by actual assay	not specified	not specified				1.4	Vitamin D3	basal ration with supplemented hydrogenated fat	contained a standard soy-corn ration with a premix of lysine, minerals and vitamins which contained 1400 IU vitamin D3 per kilogram by actual assay + 200 g hydrogenated soy-bean oil and 5 g of crystalline cholesterol per 1 kilogram of the basal ration	not specified	not specified	no				1.4	Vitamin D3		1 to 8
								rat	Wistar	male only	no statement	Diet	Age	Vitamin D (any derivate)	In the first experiment, one-hundred-fifty rats were divided into two groups. They were allowed free access to self-feeding and watering devices. The basal ration contained a standard soy-corn ration with a premix of lysine, minerals and vitamins which contained 1400 IU vitamin D3 per kilogram by actual assay. Two subgroups of rats were also fed 200 g of hydrogenated soy-bean oil and 5 g of cryst…	unsupplemented ration and no Vitamin D3	sham-operated in the neck-U-PT1(S) (for parthyroidectomy)	40	24	24	not specified	1 to 8	not specified	200 to 250	not specified	basal ration	contained a standard soy-corn ration with a premix of lysine, minerals and vitamins which contained 1400 IU vitamin D3 per kilogram by actual assay	not specified	not specified				1.4	Vitamin D3	basal ration	contained a standard soy-corn ration with a premix of lysine, minerals and vitamins which contained 1400 IU vitamin D3 per kilogram by actual assay + 250000 IU of vitamin D3 per kilogram of ration for eight weeks	not specified	not specified	no				251.4	vitamin D3		1 to 8
								rat	Wistar	male only	no statement	Diet	Age	Vitamin D (any derivate)	In the first experiment, one-hundred-fifty rats were divided into two groups. They were allowed free access to self-feeding and watering devices. The basal ration contained a standard soy-corn ration with a premix of lysine, minerals and vitamins which contained 1400 IU vitamin D3 per kilogram by actual assay. Two subgroups of rats were also fed 200 g of hydrogenated soy-bean oil and 5 g of cryst…	unsupplemented ration and no Vitamin D3	sham-operated in the neck-U-PT1(S) (for parthyroidectomy)	40	24	24	not specified	1 to 8	not specified	200 to 250	not specified	basal ration	contained a standard soy-corn ration with a premix of lysine, minerals and vitamins which contained 1400 IU vitamin D3 per kilogram by actual assay	not specified	not specified				1.4	Vitamin D3	basal ration	contained a standard soy-corn ration with a premix of lysine, minerals and vitamins which contained 1400 IU vitamin D3 per kilogram by actual assay + 250000 IU of vitamin D3 per kilogram of ration for eight weeks	not specified	not specified	no				251.4	vitamin D3		1 to 8
								rat	Wistar	male only	no statement	Diet + Reagent Application	Age	Vitamin D (any derivate) + high cholesterol diet	In the second experiment, one hundred rats were divided into two groups and fed a stock-diet. Two subgroups were fed a high fat diet supplemented with 4% cholesterol, 1% cholic acid and 0.5% 2-thiouracil per kilogram of the basal ration. One subgroup on the high-cholesterol supplemented ration and another on the unsupplemented ration received per-peritoneally 250000 IU of vitamin D2 in 2.5ml of c…	unsupplemented ration and no Vitamin D3	sham-operated in the neck-U-PT1(S) (for parthyroidectomy)	25	24	24	not specified	0 to 36	not specified	200 to 250	not specified	basal ration	contained a standard soy-corn ration with a premix of lysine, minerals and vitamins which contained 1400 IU vitamin D3 per kilogram by actual assay	not specified	not specified				1.4	Vitamin D3	high cholesterol diet	high fat diet supplemented with 4% cholesterol, 1% cholic acid and 0.5% 2-thiouracil per kilogram of the basal ration	not specified	not specified	no				1.4?	Vitamin D3?		0 to 36
								rat	Wistar	male only	no statement	Diet + Reagent Application	Age	Vitamin D (any derivate) + high cholesterol diet	In the second experiment, one hundred rats were divided into two groups and fed a stock-diet. Two subgroups were fed a high fat diet supplemented with 4% cholesterol, 1% cholic acid and 0.5% 2-thiouracil per kilogram of the basal ration. One subgroup on the high-cholesterol supplemented ration and another on the unsupplemented ration received per-peritoneally 250000 IU of vitamin D2 in 2.5ml of c…	unsupplemented ration and no Vitamin D3	sham-operated in the neck-U-PT1(S) (for parthyroidectomy)	25	24	24	not specified	0 to 36	not specified	200 to 250	not specified	basal ration	contained a standard soy-corn ration with a premix of lysine, minerals and vitamins which contained 1400 IU vitamin D3 per kilogram by actual assay	not specified	not specified				1.4	Vitamin D3	high cholesterol diet	high fat diet supplemented with 4% cholesterol, 1% cholic acid and 0.5% 2-thiouracil per kilogram of the basal ration	not specified	not specified	no				1.4?	Vitamin D3?		0 to 36
								rat	Wistar	male only	no statement	Diet	Age	Cholesterol diet	In the second experiment, one hundred rats were divided into two groups and fed a stock-diet. Two subgroups were fed a high fat diet supplemented with 4% cholesterol, 1% cholic acid and 0.5% 2-thiouracil per kilogram of the basal ration. One subgroup on the high-cholesterol supplemented ration and another on the unsupplemented ration received per-peritoneally 250000 IU of vitamin D2 in 2.5ml of c…	unsupplemented ration and no Vitamin D3	sham-operated in the neck-U-PT1(S) (for parthyroidectomy)	25	24	24	not specified	0 to 36	not specified	200 to 250	not specified	basal ration	contained a standard soy-corn ration with a premix of lysine, minerals and vitamins which contained 1400 IU vitamin D3 per kilogram by actual assay	not specified	not specified				1.4	Vitamin D3	high cholesterol diet	high fat diet supplemented with 4% cholesterol, 1% cholic acid and 0.5% 2-thiouracil per kilogram of the basal ration	not specified	not specified	no							0 to 36
								rat	Wistar	male only	no statement	Diet	Age	Cholesterol diet	In the second experiment, one hundred rats were divided into two groups and fed a stock-diet. Two subgroups were fed a high fat diet supplemented with 4% cholesterol, 1% cholic acid and 0.5% 2-thiouracil per kilogram of the basal ration. One subgroup on the high-cholesterol supplemented ration and another on the unsupplemented ration received per-peritoneally 250000 IU of vitamin D2 in 2.5ml of c…	unsupplemented ration and no Vitamin D3	sham-operated in the neck-U-PT1(S) (for parthyroidectomy)	25	24	24	not specified	0 to 36	not specified	200 to 250	not specified	basal ration	contained a standard soy-corn ration with a premix of lysine, minerals and vitamins which contained 1400 IU vitamin D3 per kilogram by actual assay	not specified	not specified				1.4	Vitamin D3	high cholesterol diet	high fat diet supplemented with 4% cholesterol, 1% cholic acid and 0.5% 2-thiouracil per kilogram of the basal ration	not specified	not specified	no							0 to 36
								rat	Wistar	male only	no statement	Reagent Application	Age	Vitamin D (any derivate)	In the second experiment, one hundred rats were divided into two groups and fed a stock-diet. Two subgroups were fed a high fat diet supplemented with 4% cholesterol, 1% cholic acid and 0.5% 2-thiouracil per kilogram of the basal ration. One subgroup on the high-cholesterol supplemented ration and another on the unsupplemented ration received per-peritoneally 250000 IU of vitamin D2 in 2.5ml of c…	unsupplemented ration and no Vitamin D3	sham-operated in the neck-U-PT1(S) (for parthyroidectomy)	25	24	24	not specified	0 to 36	not specified	200 to 250	not specified	basal ration	contained a standard soy-corn ration with a premix of lysine, minerals and vitamins which contained 1400 IU vitamin D3 per kilogram by actual assay	not specified	not specified				1.4	Vitamin D3	see above	see above	see above	see above	see above				1.4?	Vitamin D3?
								rat	Wistar	male only	no statement	Reagent Application	Age	Vitamin D (any derivate)	In the second experiment, one hundred rats were divided into two groups and fed a stock-diet. Two subgroups were fed a high fat diet supplemented with 4% cholesterol, 1% cholic acid and 0.5% 2-thiouracil per kilogram of the basal ration. One subgroup on the high-cholesterol supplemented ration and another on the unsupplemented ration received per-peritoneally 250000 IU of vitamin D2 in 2.5ml of c…	unsupplemented ration and no Vitamin D3	sham-operated in the neck-U-PT1(S) (for parthyroidectomy)	25	24	24	not specified	0 to 36	not specified	200 to 250	not specified	basal ration	contained a standard soy-corn ration with a premix of lysine, minerals and vitamins which contained 1400 IU vitamin D3 per kilogram by actual assay	not specified	not specified				1.4	Vitamin D3	see above	see above	see above	see above	see above				1.4?	Vitamin D3?
159	Kanai et al., 2011	Kanai, S., Uto, K., Honda, K., Hagiwara, N. and Oda, H.	Eicosapentaenoic acid reduces warfarin-induced arterial calcification in rats	2011	Atherosclerosis	215	1	rat	Sprague-Dawley	male only	Japan	Diet	mutation in Anks6 + casein diet	Warfarin + Vitamin K	diet containing warfarin (3 mg/g food) and vitamin K1 (1.5 mg/g food) for 2 weeks	none	saline, s.c., the 3rd, 4th and 5th weeks	27	if both sexes: n male	if both sexes: n female	7	2	9	not specified	just gain specified	Vitamin K-deficient food	without fish flour (3.8 kcal/g)	Oriental Yeast Co., Ltd. (Tokyo, Japan)	not specified						not named	warfarin (3 mg/g food) and vitamin K1 (1.5 mg/g food)	not specified	not specified	no							2
								rat	Sprague-Dawley	male only	Japan	Diet	mutation in Anks6 + casein diet	Warfarin + Vitamin K	diet containing warfarin (3 mg/g food) and vitamin K1 (1.5 mg/g food) for 2 weeks + 2 weeks withdrawal	none	saline, s.c., the 3rd, 4th and 5th weeks	10	if both sexes: n male	if both sexes: n female	7	4	13	not specified	just gain specified	Vitamin K-deficient food	without fish flour (3.8 kcal/g)	Oriental Yeast Co., Ltd. (Tokyo, Japan)	not specified						not named	warfarin (3 mg/g food) and vitamin K1 (1.5 mg/g food)	not specified	not specified	no							2
160	Karamched et al., 2019	Karamched, S. R., Nosoudi, N., Moreland, H. E., Chowdhury, A. and Vyavahare, N. R.	Site-specific chelation therapy with EDTA-loaded albumin nanoparticles reverses arterial calcification in a rat model of chronic kidney disease	2019	Sci Rep	9	1	rat	Sprague-Dawley	male only	USA	Diet	Autoimmunization	Adenine + phosphate diet	Renal failure was induced in rats by feeding adenine diets having high P and Ca levels. High adenine feeding resulted in crystallization of 2,8-dihydroxyadenine in renal tubules and interstitial spaces, thereby causing nephritis, fibrosis and all metabolic anomalies associated with chronic renal failure17,18. Male Sprague-Dawley rats (Charles River Laboratories) were fed standard diets containing…	normal chow diets without adenine (sacrificed after 4 weeks)	tail vein injections of PBS to act as a no-treatment control for last 2 weeks	6	not specified but half / half	not specified but half / half	not specified	6	not specified	350	not specified	standard diet	18% protein	not specified	not specified			18%			adenine diet	0.75% adenine, 2.5% protein along with higher levels of calcium and phosphorus (1.06% and 0.92%) respectively	Harlan Teklad, Madison, WI, USA	not specified	yes	0.92%	0.0106	2.5%			0.75%	4?
								rat	Sprague-Dawley	male only	USA	Diet	Autoimmunization	Adenine + phosphate diet	Renal failure was induced in rats by feeding adenine diets having high P and Ca levels. High adenine feeding resulted in crystallization of 2,8-dihydroxyadenine in renal tubules and interstitial spaces, thereby causing nephritis, fibrosis and all metabolic anomalies associated with chronic renal failure17,18. Male Sprague-Dawley rats (Charles River Laboratories) were fed standard diets containing…	normal chow diets without adenine (sacrificed after 4 weeks)	tail vein injections of PBS to act as a no-treatment control for last 2 weeks	6	not specified but half / half	not specified but half / half	not specified	6	not specified	350	not specified	standard diet	18% protein	not specified	not specified			18%			adenine diet	0.75% adenine, 2.5% protein along with higher levels of calcium and phosphorus (1.06% and 0.92%) respectively	Harlan Teklad, Madison, WI, USA	not specified	yes	0.92%	0.0106	2.5%			0.75%	4?
								rat	Sprague-Dawley	male only	USA	Diet	Autoimmunization	Adenine + phosphate diet	Renal failure was induced in rats by feeding adenine diets having high P and Ca levels. High adenine feeding resulted in crystallization of 2,8-dihydroxyadenine in renal tubules and interstitial spaces, thereby causing nephritis, fibrosis and all metabolic anomalies associated with chronic renal failure17,18. Male Sprague-Dawley rats (Charles River Laboratories) were fed standard diets containing…	normal chow diets without adenine (sacrificed after 4 weeks)	injected with elastin antibody conjugated and DiR-loaded NPs via the tail vein on last day	6	not specified but half / half	not specified but half / half	not specified	4	not specified	not specified	not specified	standard diet	18% protein	not specified	not specified			18%			adenine diet	0.75% adenine, 2.5% protein along with higher levels of calcium and phosphorus (1.06% and 0.92%) respectively	Harlan Teklad, Madison, WI, USA	not specified	yes	0.92%	0.0106	2.5%			0.75%	4
161	Karavalakis et al., 2008	Karavalakis, E., Eräranta, A., Vehmas, T. I., Koskela, J. K., Kööbi, P., Mustonen, J., Niemelä, O., Rysä, J., Ruskoaho, H. and Pörsti, I.	Paricalcitol treatment and arterial tone in experimental renal insufficiency	2008	Nephron Exp Nephrol	109	3	rat	Sprague-Dawley	male only	Finland	Surgery + Reagent Application	Age	Subtotal nephrectomy + Vitamin D (any derivate)	5/6 nephrectomy (NX) or sham operation were carried at the age of 8 weeks in one single session under ketamine/diazepam anesthesia (75 and 2.5 mg/kg, respectively). In the NX groups, surgical resections of the upper and lower poles were performed, followed by contralateral nephrectomy [5, 7, 17]. Fifteen weeks after the operations, the remaining NX rats were divided into 2 groups (n = 13 in each)…	sham, Nx only (see below)	received same volume of phosphate-buffered saline injection every 48 h for 8,16,24 weeks	13	24	24	8	27	35	not specified	503,2	Regular rat chow	0.9% calcium, 0.8% phosphate, 0.27% sodium, and 1,500 IU/kg vitamin D	AnalyCen, Lindköping, Sweden	Lactamin R34	0.8%	0.009		1.5	Vitamin D					no
								rat	Sprague-Dawley	male only	Finland	Surgery	Age	Subtotal nephrectomy	5/6 nephrectomy (NX) or sham operation were carried at the age of 8 weeks in one single session under ketamine/diazepam anesthesia (75 and 2.5 mg/kg, respectively). In the NX groups, surgical resections of the upper and lower poles were performed, followed by contralateral nephrectomy [5, 7, 17]. Fifteen weeks after the operations, the remaining NX rats were divided into 2 groups (n = 13 in each)…	sham	vehicle for paracalcitol containing 30% propylene glycol and 20% ethanol; 3 times a week	13	24	24	8	27	35	not specified	506,6	Regular rat chow	0.9% calcium, 0.8% phosphate, 0.27% sodium, and 1,500 IU/kg vitamin D	AnalyCen, Lindköping, Sweden	Lactamin R34	0.8%	0.009		1.5	Vitamin D					no
162	Kaur et al., 2018	Kaur, T., Kaul, S. and Bhardwaj, A.	Efficacy of linalool to ameliorate uremia induced vascular calcification in wistar rats	2018	Phytomedicine	51		rat	Wistar	male only	no statement	Diet	mutation in Anks6 + casein diet	Adenine + phosphate diet	Uremic induction was achieved via feeding 0.75% adenine for 4 weeks in diet followed by 1.1% ammonium di-hydrogen-orthophosphate for the next 28 days. Uremic animals were further segregated into 3 groups namely uremic group/adenine phosphate (AP) group and linalool (Purity (GC) 96.5%, procured from the Sigma Aldrich with catalogue no L2602) treated groups namely ALP1 and ALP2 receiving dose of 10…	Control (C) group animals were given normal feed and water ad libitum	saline, s.c., the 3rd, 4th and 5th weeks	6	if both sexes: n male	if both sexes: n female	not specified	8?	not specified	250 to 350	not specified	normal feed	not specified	not specified	not specified						adenine diet (first 4 weeks)	0.75% adenine	not specified	not specified	no						0.75%	4
								rat	Wistar	male only	no statement	Diet	mutation in Anks6 + casein diet	Adenine + phosphate diet	Uremic induction was achieved via feeding 0.75% adenine for 4 weeks in diet followed by 1.1% ammonium di-hydrogen-orthophosphate for the next 28 days. Uremic animals were further segregated into 3 groups namely uremic group/adenine phosphate (AP) group and linalool (Purity (GC) 96.5%, procured from the Sigma Aldrich with catalogue no L2602) treated groups namely ALP1 and ALP2 receiving dose of 10…	Control (C) group animals were given normal feed and water ad libitum	saline, s.c., the 3rd, 4th and 5th weeks	6	if both sexes: n male	if both sexes: n female	not specified	8?	not specified	250 to 350	not specified	normal feed	not specified	not specified	not specified						phosphate diet (last 4 weeks)	1.1% ammonium di-hydrogen-orthophosphate	not specified	not specified	yes							4
163	Kieffer et al., 2000	Kieffer, P., Robert, A., Capdeville-Atkinson, C., Atkinson, J. and Lartaud-Idjouadiene, I.	Age-related arterial calcification in rats	2000	Life Sci	66	24	rat	Wistar	male only	no statement (probably France)	Reagent Application	If other intervention type: specification	Vitamin D(any derivate)/Nicotine	injecting vitamin D3 (300,000 IU.kg-l. i.m.) and nicotine (25 mg.kg-‘, p.o.) at 08:OO a.m. on day 1. The nicotine administration was repeated at 6:00 p.m. (VDN)	0.15 M NaCl i.m. and distilled water (2 x 5 ml.kg-I, p.0.)	vehicle buffer	not specified	if both sexes: n male	if both sexes: n female	not clear	not clear	not clear	not specified	not specified	rodent diet	not specified	UAR, 91300 Villemoisson sur Orge, France)	A04	0.55%	0.73	16.1%	1	Vitamin D3	not specified	not specified	rodent diet	not specified	no
								rat	Wistar	male only	no statement (probably France)	Reagent Application	If other intervention type: specification	Vitamin D(any derivate)/Nicotine	injecting vitamin D3 (300,000 IU.kg-l. i.m.) and nicotine (25 mg.kg-‘, p.o.) at 08:OO a.m. on day 1. The nicotine administration was repeated at 6:00 p.m. (VDN)	0.15 M NaCl i.m. and distilled water (2 x 5 ml.kg-I, p.0.)	vehicle buffer	not specified	if both sexes: n male	if both sexes: n female	not clear	not clear	not clear	not specified	not specified	rodent diet	not specified	UAR, 91300 Villemoisson sur Orge, France)	A04	0.55%	0.73	16.1%	1	Vitamin D3	not specified	not specified	rodent diet	not specified	no
								rat	Wistar	male only	no statement (probably France)	Reagent Application	If other intervention type: specification	Vitamin D(any derivate)/Nicotine	injecting vitamin D3 (300,000 IU.kg-l. i.m.) and nicotine (25 mg.kg-‘, p.o.) at 08:OO a.m. on day 1. The nicotine administration was repeated at 6:00 p.m. (VDN)	0.15 M NaCl i.m. and distilled water (2 x 5 ml.kg-I, p.0.)	vehicle buffer	not specified	if both sexes: n male	if both sexes: n female	not clear	not clear	not clear	not specified	not specified	rodent diet	not specified	UAR, 91300 Villemoisson sur Orge, France)	A04	0.55%	0.73	16.1%	1	Vitamin D3	not specified	not specified	rodent diet	not specified	no
								rat	Wistar	male only	no statement (probably France)	Reagent Application	If other intervention type: specification	Vitamin D(any derivate)/Nicotine	injecting vitamin D3 (300,000 IU.kg-l. i.m.) and nicotine (25 mg.kg-‘, p.o.) at 08:OO a.m. on day 1. The nicotine administration was repeated at 6:00 p.m. (VDN)	0.15 M NaCl i.m. and distilled water (2 x 5 ml.kg-I, p.0.)	vehicle buffer	not specified	if both sexes: n male	if both sexes: n female	not clear	not clear	not clear	not specified	not specified	rodent diet	not specified	UAR, 91300 Villemoisson sur Orge, France)	A04	0.55%	0.73	16.1%	1	Vitamin D3	not specified	not specified	rodent diet	not specified	no
								rat	Fischer	male only	no statement (probably France)	Reagent Application	If other intervention type: specification	Vitamin D(any derivate)/Nicotine	injecting vitamin D3 (300,000 IU.kg-l. i.m.) and nicotine (25 mg.kg-‘, p.o.) at 08:OO a.m. on day 1. The nicotine administration was repeated at 6:00 p.m. (VDN)	0.15 M NaCl i.m. and distilled water (2 x 5 ml.kg-I, p.0.)	vehicle buffer	not specified	if both sexes: n male	if both sexes: n female	not clear	not clear	not clear	not specified	not specified	rodent diet	not specified	UAR, 91300 Villemoisson sur Orge, France)	A04	0.55%	0.73	16.1%	1	Vitamin D3	not specified	not specified	rodent diet	not specified	no
								rat	Fischer	male only	no statement (probably France)	Reagent Application	If other intervention type: specification	Vitamin D(any derivate)/Nicotine	injecting vitamin D3 (300,000 IU.kg-l. i.m.) and nicotine (25 mg.kg-‘, p.o.) at 08:OO a.m. on day 1. The nicotine administration was repeated at 6:00 p.m. (VDN)	0.15 M NaCl i.m. and distilled water (2 x 5 ml.kg-I, p.0.)	vehicle buffer	not specified	if both sexes: n male	if both sexes: n female	not clear	not clear	not clear	not specified	not specified	rodent diet	not specified	UAR, 91300 Villemoisson sur Orge, France)	A04	0.55%	0.73	16.1%	1	Vitamin D3	not specified	not specified	rodent diet	not specified	no
								rat	Fischer	male only	no statement (probably France)	Reagent Application	If other intervention type: specification	Vitamin D(any derivate)/Nicotine	injecting vitamin D3 (300,000 IU.kg-l. i.m.) and nicotine (25 mg.kg-‘, p.o.) at 08:OO a.m. on day 1. The nicotine administration was repeated at 6:00 p.m. (VDN)	0.15 M NaCl i.m. and distilled water (2 x 5 ml.kg-I, p.0.)	vehicle buffer	not specified	if both sexes: n male	if both sexes: n female	not clear	not clear	not clear	not specified	not specified	rodent diet	not specified	UAR, 91300 Villemoisson sur Orge, France)	A04	0.55%	0.73	16.1%	1	Vitamin D3	not specified	not specified	rodent diet	not specified	no
164	Kingma et al., 1988	Kingma, J. G., Jr. and Roy, P. E.	Ultrastructural study of hypervitaminosis D induced arterial calcification in Wistar rats	1988	Artery	16	1	rat	Wistar	male only	no statement	Diet	Age	Vitamin D (any derivate)	Male Wistar rats weigning 250 - 300 g were used. Three groups were studied: A) untreated rats (n=10) were given tap water ad libitum; B) rats (n=9) receiving calcium chloride (p.o. 1,5% (w/v) dissolved in tap water ) ad libitum and C) rats (n=31) receiving ergocalciferol (p.o. 10.000 IU in tap water) ad libitum for 21 days	untreated rats	Saline	31	24	24	not specified	3	not specified	250 to 300	only body weight change specified	Purina rat chow diet	not specified	Purina	not specified						Vitamin D in drinking water.	10.000 IU daily in tap water			no					Vitamin D2 (Ergocalciferol)		3
165	Kitagawa et al., 1992	Kitagawa, S., Yamaguchi, Y., Kunitomo, M., Imaizumi, N. and Fujiwara, M.	Impairment of endothelium-dependent relaxation in aorta from rats with arteriosclerosis induced by excess vitamin D and a high-cholesterol diet	1992	Jpn J Pharmacol	59	3	rat	Sprague-Dawley	male only	no statement	Diet + Reagent Application	Obesity phenotype	Vitamin D (any derivate) + high cholesterol diet	orally given vitamin D2 (VD, 3 X 105 IU/2.0 ml olive oil/kg of body weight, once daily), maintained on the high-cholesterol diet for the 6-week period.	olive oil (2.0 ml/kg of body weight, once daily) (vehicle for Vit D2) + high cholesterol diet or basal diet (see below)	unclear	8	6	6	7	6	13	246	390	basal diet	20% casein, 63.2% sucrose, 10% corn oil, 2% agar, 0.8% vitamin mixture and 4% salt mixture.	not specified	not specified			0.2			high-cholesterol diet	20% casein, 63.2% sucrose, 10% corn oil, 2% agar, 0.8% vitamin mixture and 4% salt mixture + 1.5% cholesterol and 0.5% cholic acid	not specified	not specified	no			20%				6
								rat	Sprague-Dawley	male only	no statement	Reagent Application	Obesity phenotype	Vitamin D (any derivate)	orally given vitamin D2 (VD, 3 X 105 IU/2.0 ml olive oil/kg of body weight, once daily), maintained on the basal diet for the 6-week period.	olive oil (2.0 ml/kg of body weight, once daily) (vehicle for Vit D2)	unclear	8	6	6	7	6	13	246	408	basal diet	20% casein, 63.2% sucrose, 10% corn oil, 2% agar, 0.8% vitamin mixture and 4% salt mixture.	not specified	not specified			0.2							no
166	Koleganova et al., 2009	Koleganova, N., Piecha, G., Ritz, E., Schmitt, C. P. and Gross, M. L.	A calcimimetic (R-568), but not calcitriol, prevents vascular remodeling in uremia	2009	Kidney Int	75	1	rat	Sprague-Dawley	male only	Germany & Poland? (not entirely clear)	Surgery	If other intervention type: specification	Subtotal nephrectomy	All animal procedures were approved by the local ethic committee for animal experiments. Male Sprague–Dawley rats (Charles River, Sulzfeld, Germany) aged 8 weeks, weighing 331±85 g, were housed at constant room temperature (21±1 °C) and humidity (75±5%) and exposed to a 12 h light-on, 12 h light-off cycle. The animals had free access to water and a standard rodent diet (11.9 MJ/kg, 19% protein, 0…	sham-op	Other treatments appart from calcification model performed in calc model condition ?	17	if both sexes: n male	if both sexes: n female	8	12	20	331	not specified	standard rodent diet	11.9 MJ/kg, 19% protein, 0.9% Ca, 0.8% P, 0.2% Na, 1.0% K, 600 IE/kg vitamin D3	Altromin, Lage-Lippe, Germany	not specified	0.8%	0.009	19%	0.6	Vitamin D3					no
								rat	Sprague-Dawley	male only	Germany & Poland? (not entirely clear)	Surgery	If other intervention type: specification	Subtotal nephrectomy	All animal procedures were approved by the local ethic committee for animal experiments. Male Sprague–Dawley rats (Charles River, Sulzfeld, Germany) aged 8 weeks, weighing 331±85 g, were housed at constant room temperature (21±1 °C) and humidity (75±5%) and exposed to a 12 h light-on, 12 h light-off cycle. The animals had free access to water and a standard rodent diet (11.9 MJ/kg, 19% protein, 0…	sham-op	Other treatments appart from calcification model performed in calc model condition ?	17	if both sexes: n male	if both sexes: n female	8	12	20	331	not specified	standard rodent diet	11.9 MJ/kg, 19% protein, 0.9% Ca, 0.8% P, 0.2% Na, 1.0% K, 600 IE/kg vitamin D3	Altromin, Lage-Lippe, Germany	not specified	0.8%	0.009	19%	0.6	Vitamin D3					no
								rat	Sprague-Dawley	male only	Germany & Poland? (not entirely clear)	Surgery + Reagent Application	If other intervention type: specification	Subtotal nephrectomy + Vitamin D (any derivate)	All animal procedures were approved by the local ethic committee for animal experiments. Male Sprague–Dawley rats (Charles River, Sulzfeld, Germany) aged 8 weeks, weighing 331±85 g, were housed at constant room temperature (21±1 °C) and humidity (75±5%) and exposed to a 12 h light-on, 12 h light-off cycle. The animals had free access to water and a standard rodent diet (11.9 MJ/kg, 19% protein, 0…	sham-op; vehicle	Other treatments appart from calcification model performed in calc model condition ?	17	if both sexes: n male	if both sexes: n female	8	12	20	331	not specified	standard rodent diet	11.9 MJ/kg, 19% protein, 0.9% Ca, 0.8% P, 0.2% Na, 1.0% K, 600 IE/kg vitamin D3	Altromin, Lage-Lippe, Germany	not specified	0.8%	0.009	19%	0.6	Vitamin D3					no
167	Kramann et al., 2013	Kramann, R., Kunter, U., Brandenburg, V. M., Leisten, I., Ehling, J., Klinkhammer, B. M., Knüchel, R., Floege, J. and Schneider, R. K.	Osteogenesis of heterotopically transplanted mesenchymal stromal cells in rat models of chronic kidney disease	2013	J Bone Miner Res	28	12	rat	Wistar	male only	Germany	Diet + Surgery	Age	Subtotal nephrectomy + phosphate diet	5/6 Nx was induced in a one-step surgery: rats were anesthetized, a 6-cm incision was made in the linea alba, and after nephrectomy of the right kidney, the left kidney artery was exposed. Two of the normally three-segment arteries were ligated (7-0 suture, monofil; Ethicon, Livingston, UK). To aggravate the vascular calcification in this model the 5/6 Nx rats were fed a high phosphorus (1.2%), n…	control rats with standard chow	implantation of non-MSC-containing collagen gels	18	not specified but half / half	not specified but half / half	not specified	8	not specified	290 to 320	not specified	standard chow	1% calcium, 0.7% phosphorus	Ssniff, Soest	R/M-H ™	0.7%	0.01				high phosphors normal calcium diet	1,2% phosphorus	Altromin, Lage, Germany	not specified	yes	1.2%						8
								rat	Wistar	male only	Germany	Diet	Age	Adenine + phosphate diet	Experimental AdN was induced by feeding a diet containing 0.75% adenine, 2.5% protein, 1.06% calcium, and 0.92% phosphorus (Altromin, Lage, Germany) over 4 weeks. After 6 more weeks, animals were sacrificed	control rats without surgery with standard chow	implantation of non-MSC-containing collagen gels	18	not specified but half / half	not specified but half / half	not specified	10	not specified	290 to 320	not specified	standard chow	1% calcium, 0.7% phosphorus	Ssniff, Soest	R/M-H ™	0.7%	0.01				adenine diet	0.75% adenine, 2.5% protein, 1.06% calcium, and 0.92% phosphorus	Altromin, Lage, Germany	not specified	no	0.92%	0.0106	2.5%			0.75%	4
168	Krishnaraj et al., 2016	Krishnaraj, P., Ravindran, S. and Kurian, G. A.	The renal mitochondrial dysfunction in patients with vascular calcification is prevented by sodium thiosulfate	2016	Int Urol Nephrol	48	11	rat	Wistar	male only	India	Diet	Breeding+Age	Adenine	Male Wistar rats were randomly assigned into four groups of six each, as follows: Group 1-normal: fed on a normal diet and water ad libitum, group 2-induced: 0.75 % adenine mixed in diet for 28 days, group 3-STS_Preventive (STS_ Pre): similar protocol as group 2 with 400 mg/kg STS intra- peritoneal [5] from day 1 to day 28 and group 4-STS_Cura- tive (STS_Cur): similar protocol as group 2 with 400…	normal diet	Rats under Isoflurane anaesthesia were injected with 40-50 MBq (100 µL) of the radiotracers via a tail vein with 99mTc-1, [99mTc]-4 or [99mTc]-7 (n = 2 in each case).	6	"equally divided"	"equally divided"	4 to 6	4	8 to 10	not specified	not specified	not specified	not specified	not specified	not specified						not specified	0.75 % adenine	not specified	not specified	no						0.75%	4
								rat	Wistar	male only	India	Diet	Breeding+Age	Adenine	Male Wistar rats were randomly assigned into four groups of six each, as follows: Group 1-normal: fed on a normal diet and water ad libitum, group 2-induced: 0.75 % adenine mixed in diet for 28 days, group 3-STS_Preventive (STS_ Pre): similar protocol as group 2 with 400 mg/kg STS intra- peritoneal [5] from day 1 to day 28 and group 4-STS_Cura- tive (STS_Cur): similar protocol as group 2 with 400…	normal diet	Rats under Isoflurane anaesthesia were injected with 40-50 MBq (100 µL) of the radiotracers via a tail vein with 99mTc-1, [99mTc]-4 or [99mTc]-7 (n = 2 in each case).	6	"equally divided"	"equally divided"	4 to 6	4	8 to 10	not specified	not specified	not specified	not specified	not specified	not specified						not specified	0.75 % adenine	not specified	not specified	no						0.75%	4
169	Krog et al., 1987	Krog, M., Ejerblad, S., Johansson, H., Wilander, E. and Agren, A.	Hexokinase and adenylate kinase activities in aorta, heart muscle and skeletal muscle from uraemic rats	1987	Br J Exp Pathol	68	3	rat	Sprague-Dawley	male only	no statement	Surgery	Age and repeated pregnancy (breeding)	Subtotal nephrectomy	Parathyroidectomy was performed 1 week before the kidney resection by electroagulation of the glands with a fine diathermy needle. The effect of parathyroidectomy was checked by a serum calcium determination one week after the operation. Only rats with values below 2.00 nmol/l were accepted. Renal failure was produced by 5/6 kidney resection as previously described (Ejerblad et al. 1979). Control…	double sham? (only called Control)	propylene glycol in drinking water	not specified for beginning of the study	24	24	not specified	13 (but probably more since time between surgery and i-a-OH-D3 is not mentioned)	not specified	225 to 275	434 (Group 1); 418 (Group 2)	conventional laboratory diet	I% calcium and o.6% phosphorus. The vitamin-D content was I000 iu/kg.	Fors, Sweden)	not specified	0.6%	0.01		1	Vitamin D
								rat	Sprague-Dawley	male only	no statement	Diet + Surgery	Age and repeated pregnancy (breeding)	Subtotal nephrectomy + Vitamin D (any derivate)	Parathyroidectomy was performed 1 week before the kidney resection by electroagulation of the glands with a fine diathermy needle. The effect of parathyroidectomy was checked by a serum calcium determination one week after the operation. Only rats with values below 2.00 nmol/l were accepted. Renal failure was produced by 5/6 kidney resection as previously described (Ejerblad et al. 1979). Control…	5/6Nx + propylen glycol (instead of 1-a-OH-D); sham surgery in abdomen; only uremia without vehicle; double sham? (only called Control)	propylene glycol in drinking water	not specified for beginning of the study	24	24	not specified	13 (but probably more since time between surgery and i-a-OH-D3 is not mentioned)	not specified	225 to 275	425 (Group 3); 359 (Group 4)	conventional laboratory diet	I% calcium and o.6% phosphorus. The vitamin-D content was I000 iu/kg.	Fors, Sweden)	not specified	0.6%	0.01		1	Vitamin D	Vitamin D in drinking water	10 or 3 ng/100 g bodyweight, five nights a week			no					1α-Hydroxycholecalciferol		12
								rat	Sprague-Dawley	male only	no statement	Diet + Surgery	Age and repeated pregnancy (breeding)	Subtotal nephrectomy + Vitamin D (any derivate)	Parathyroidectomy was performed 1 week before the kidney resection by electroagulation of the glands with a fine diathermy needle. The effect of parathyroidectomy was checked by a serum calcium determination one week after the operation. Only rats with values below 2.00 nmol/l were accepted. Renal failure was produced by 5/6 kidney resection as previously described (Ejerblad et al. 1979). Control…	5/6Nx + propylen glycol (instead of 1-a-OH-D); sham surgery in abdomen; only uremia without vehicle; double sham? (only called Control)	propylene glycol in drinking water	not specified for beginning of the study	24	24	not specified	13 (but probably more since time between surgery and i-a-OH-D3 is not mentioned)	not specified	225 to 275	425 (Group 3); 359 (Group 4)	conventional laboratory diet	I% calcium and o.6% phosphorus. The vitamin-D content was I000 iu/kg.	Fors, Sweden)	not specified	0.6%	0.01		1	Vitamin D	Vitamin D in drinking water	10 or 3 ng/100 g bodyweight, five nights a week			no					1α-Hydroxycholecalciferol		12
170	Krog et al., 1984	Krog, M., Ejerblad, S., Eriksson, I. and Johansson, H.	Arterial calcifications in uraemic rats treated with 1-alpha-hydroxycholecalciferol and parathyroidectomy	1984	Scand J Urol Nephrol	18	3	rat	Sprague-Dawley	male only	no statement	Surgery	Obesity phenotype	Subtotal nephrectomy	Male albino rats of the Sprague-Dawley strain (Antici- mex, Sweden) weighing 225-335 g were used. A total of 348 rats were included in the study. The animals were kept under standardized conditions in a room with a tem- perature of +23"C. on air humidity of 60% and with the light switched on or off every 12th hour. They were fed with a conventional laboratory diet (Fors, Sweden) con- taining 1.0%…	Sham-operated rats and animals given propylene glycol were used as controls; groups below	saline	not specified for beginning of the study	3	3	not specified	17	not specified	281	433	conventional laboratory diet	1.0% calcium, 0.6% phosphates, and 1000 1U Vitamin D3 per kg	Fors, Sweden	not specified	0.6%	0.01		1	Vitamin D3					no
								rat	Sprague-Dawley	male only	no statement	Diet + Surgery	Obesity phenotype	Subtotal nephrectomy + Vitamin D (any derivate)	Male albino rats of the Sprague-Dawley strain (Antici- mex, Sweden) weighing 225-335 g were used. A total of 348 rats were included in the study. The animals were kept under standardized conditions in a room with a tem- perature of +23"C. on air humidity of 60% and with the light switched on or off every 12th hour. They were fed with a conventional laboratory diet (Fors, Sweden) con- taining 1.0%…	Sham-operated rats and animals given propylene glycol were used as controls	saline	not specified for beginning of the study	3	3	not specified	17	not specified	293	324	conventional laboratory diet	1.0% calcium, 0.6% phosphates, and 1000 1U Vitamin D3 per kg	Fors, Sweden	not specified	0.6%	0.01		1	Vitamin D3	Vitamin D in drinking water. See Vitamin D injection section				no				1250 ng/kg	1α-Hydroxycholecalciferol		16
								rat	Sprague-Dawley	male only	no statement	Diet	Obesity phenotype	Vitamin D (any derivate)	Male albino rats of the Sprague-Dawley strain (Antici- mex, Sweden) weighing 225-335 g were used. A total of 348 rats were included in the study. The animals were kept under standardized conditions in a room with a tem- perature of +23"C. on air humidity of 60% and with the light switched on or off every 12th hour. They were fed with a conventional laboratory diet (Fors, Sweden) con- taining 1.0%…	Sham-operated rats and animals given propylene glycol were used as controls	saline	not specified for beginning of the study	3	3	not specified	17	not specified	280	518	conventional laboratory diet	1.0% calcium, 0.6% phosphates, and 1000 1U Vitamin D3 per kg	Fors, Sweden	not specified	0.6%	0.01		1	Vitamin D3	Vitamin D in drinking water. See Vitamin D injection section				no				1250 ng/kg	1α-Hydroxycholecalciferol		16
								rat	Sprague-Dawley	male only	no statement	Surgery	Obesity phenotype	Subtotal nephrectomy	Male albino rats of the Sprague-Dawley strain (Antici- mex, Sweden) weighing 225-335 g were used. A total of 348 rats were included in the study. The animals were kept under standardized conditions in a room with a tem- perature of +23"C. on air humidity of 60% and with the light switched on or off every 12th hour. They were fed with a conventional laboratory diet (Fors, Sweden) con- taining 1.0%…	Sham-operated rats and animals given propylene glycol were used as controls; other groups	saline	not specified for beginning of the study	3	3	not specified	17	not specified	305	402	conventional laboratory diet	1.0% calcium, 0.6% phosphates, and 1000 1U Vitamin D3 per kg	Fors, Sweden	not specified	0.6%	0.01		1	Vitamin D3					no
								rat	Sprague-Dawley	male only	no statement	Diet + Surgery	Obesity phenotype	Subtotal nephrectomy + Vitamin D (any derivate)	Male albino rats of the Sprague-Dawley strain (Antici- mex, Sweden) weighing 225-335 g were used. A total of 348 rats were included in the study. The animals were kept under standardized conditions in a room with a tem- perature of +23"C. on air humidity of 60% and with the light switched on or off every 12th hour. They were fed with a conventional laboratory diet (Fors, Sweden) con- taining 1.0%…	Sham-operated rats and animals given propylene glycol were used as controls; other groups	saline	not specified for beginning of the study	3	3	not specified	17	not specified	301	376	conventional laboratory diet	1.0% calcium, 0.6% phosphates, and 1000 1U Vitamin D3 per kg	Fors, Sweden	not specified	0.6%	0.01		1	Vitamin D3	Vitamin D in drinking water. See Vitamin D injection section				no				100 ng/kg	1α-Hydroxycholecalciferol		16
								rat	Sprague-Dawley	male only	no statement	Diet	Obesity phenotype	Vitamin D (any derivate)	Male albino rats of the Sprague-Dawley strain (Antici- mex, Sweden) weighing 225-335 g were used. A total of 348 rats were included in the study. The animals were kept under standardized conditions in a room with a tem- perature of +23"C. on air humidity of 60% and with the light switched on or off every 12th hour. They were fed with a conventional laboratory diet (Fors, Sweden) con- taining 1.0%…	Sham-operated rats and animals given propylene glycol were used as controls; other groups	saline	not specified for beginning of the study	3	3	not specified	17	not specified	299	494	conventional laboratory diet	1.0% calcium, 0.6% phosphates, and 1000 1U Vitamin D3 per kg	Fors, Sweden	not specified	0.6%	0.01		1	Vitamin D3	Vitamin D in drinking water. See Vitamin D injection section				no				100 ng/kg	1α-Hydroxycholecalciferol		16
								rat	Sprague-Dawley	male only	no statement	Surgery	Obesity phenotype	Subtotal nephrectomy	Male albino rats of the Sprague-Dawley strain (Antici- mex, Sweden) weighing 225-335 g were used. A total of 348 rats were included in the study. The animals were kept under standardized conditions in a room with a tem- perature of +23"C. on air humidity of 60% and with the light switched on or off every 12th hour. They were fed with a conventional laboratory diet (Fors, Sweden) con- taining 1.0%…	Sham-operated rats and animals given propylene glycol were used as controls; other groups	0.1 ml of propylene glyco1/100 g b.w. added to the drink- ing water	not specified for beginning of the study	3	3	not specified	13	not specified	278	434	conventional laboratory diet	1.0% calcium, 0.6% phosphates, and 1000 1U Vitamin D3 per kg	Fors, Sweden	not specified	0.6%	0.01		1	Vitamin D3					no
								rat	Sprague-Dawley	male only	no statement	Surgery	Obesity phenotype	Subtotal nephrectomy	Male albino rats of the Sprague-Dawley strain (Antici- mex, Sweden) weighing 225-335 g were used. A total of 348 rats were included in the study. The animals were kept under standardized conditions in a room with a tem- perature of +23"C. on air humidity of 60% and with the light switched on or off every 12th hour. They were fed with a conventional laboratory diet (Fors, Sweden) con- taining 1.0%…	Sham-operated rats and animals given propylene glycol were used as controls; other groups	0.1 ml of propylene glyco1/100 g b.w. added to the drink- ing water	not specified for beginning of the study	3	3	not specified	13	not specified	277	419	conventional laboratory diet	1.0% calcium, 0.6% phosphates, and 1000 1U Vitamin D3 per kg	Fors, Sweden	not specified	0.6%	0.01		1	Vitamin D3					no
[truncated: 1,148 more rows]
[truncated: 27 more columns]

## Sheet: Suppl Table 2_Risk of bias
Supplementary Table 2. Risk of bias assessment
[truncated: 471 more rows]

## Sheet: Suppl Table 3_Models
Supplementary Table 3. List of all identified arterial calcification models.
[truncated: 96 more rows]

[truncated: 4 more sheets: Suppl Table 4 _Mechanisms, Suppl Table 5_Ranking Mechanism, Suppl Table 6_Adenine models, Suppl Table 7_Nx models]
